# Supplementary material for: Functional Investigation of Iron-Responsive Microsomal Proteins, including MirC, in Aspergillus fumigatus
Source: Front Microbiol. 2017 Mar 17;8:418. doi: 10.3389/fmicb.2017.00418 (PMC5355445; doi:10.3389/fmicb.2017.00418)
Supplement: Supplementary file 1 [file DataSheet1.XLSX]

## Sheet: Table S4
Table S4. Proteins with increased abundance, or unique to ∆mirC grown for 72 h in iron-deplete MM compared to the wild-type strain. Data sorted by fold change, in descending order.
ID	Description	Log2(Fold Increase)	p-value	Peptides	Sequence coverage [%]
AFUA_4G08490	Putative acyl-CoA dehydrogenase;transcript up-regulated in conidia exposed to neutrophils	Unique	N/A	35	75.8
AFUA_2G17470	L-PSP endoribonuclease family protein;calcium induced	Unique	N/A	8	70.7
AFUA_4G10610	Ortholog of A. nidulans FGSC A4 : AN1979, A. niger CBS 513.88 : An04g06070, A. niger ATCC 1015 : 214295-mRNA and Aspergillus terreus NIH2624 : ATET_04005	Unique	N/A	4	62.5
AFUA_8G01410	Putative chitinase with a predicted role in the degradation and recycling of fungal chitin during autolysis;N-terminal signal peptide that targets to the secretory pathway	Unique	N/A	14	59.8
AFUA_4G14530	Putative theta class glutathione S-transferase	Unique	N/A	7	45.3
AFUA_2G13080	Ortholog(s) have bis(5-adenosyl)-hexaphosphatase activity, bis(5-adenosyl)-pentaphosphatase activity, diphosphoinositol-polyphosphate diphosphatase activity, endopolyphosphatase activity	Unique	N/A	4	43.5
AFUA_5G14000	Has domain(s) with predicted nucleotide binding, oxidoreductase activity and role in metabolic process	Unique	N/A	5	42.4
AFUA_5G09580	Conidial hydrophobin;conidial surface associated;required for formation of the rodlet layer of conidia;transcript downregulated in response to voriconazole;induced during biofilm growth	Unique	N/A	5	42.1
AFUA_2G12190	Ortholog(s) have protein transporter activity, role in protein import into mitochondrial inner membrane and mitochondrial intermembrane space protein	Unique	N/A	2	36.3
AFUA_6G07920	Has domain(s) with predicted N-acetyltransferase activity and role in metabolic process	Unique	N/A	8	35.3
AFUA_4G03660	Putative acid phosphatase, phoB-regulated	Unique	N/A	10	34.1
AFUA_6G12550	Ortholog(s) have iron ion transmembrane transporter activity, role in RNA splicing, mitochondrial iron ion transport and mitochondrion localization	Unique	N/A	4	33.7
AFUA_1G10100	Short-chain dehydrogenase	Unique	N/A	5	32.8
AFUA_4G05910	Has domain(s) with predicted antioxidant activity, oxidoreductase activity and role in oxidation-reduction process	Unique	N/A	4	31.4
AFUA_6G08630	Ortholog of A. niger CBS 513.88 : An11g05700, A. oryzae RIB40 : AO090001000524, Aspergillus terreus NIH2624 : ATET_06604 and A. niger ATCC 1015 : 52985-mRNA	Unique	N/A	4	30.8
AFUA_2G16900	Has domain(s) with predicted catalytic activity	Unique	N/A	7	29.9
AFUA_3G14030	Putative alkaline phosphatase, phoB-regulated	Unique	N/A	10	27.1
AFUA_5G13180	Putative agmatinase, phoB-regulated	Unique	N/A	4	26.3
AFUA_4G13140	Protein of unknown function;transcript induced by exposure to human airway epithelial cells	Unique	N/A	2	25.8
AFUA_6G14470	Ortholog of A. nidulans FGSC A4 : AN5353, A. niger CBS 513.88 : An02g05680, A. oryzae RIB40 : AO090103000108, Aspergillus carbonarius ITEM 5010 : Acar5010_402230 and N. fischeri NRRL 181 : NFIA_0	Unique	N/A	4	25.2
AFUA_5G08170	Ortholog(s) have Atg8 ligase activity, role in C-terminal protein lipidation, CVT pathway, autophagic vacuole assembly, mitochondrion degradation, piecemeal microautophagy of nucleus	Unique	N/A	5	19.8
AFUA_1G13000	Ortholog of A. nidulans FGSC A4 : AN10534, AN7218, A. fumigatus Af293 : AFUA_7g03950, A. niger CBS 513.88 : An13g00410, A. oryzae RIB40 : AO090023000035 and A. niger ATCC 1015 : 125392-mRNA	Unique	N/A	2	17.4
AFUA_5G09340	Has domain(s) with predicted hydrolase activity	Unique	N/A	2	16.5
AFUA_7G05590	Has domain(s) with predicted methyltransferase activity	Unique	N/A	3	14.2
AFUA_3G08390	Has domain(s) with predicted flavin adenine dinucleotide binding, tRNA dihydrouridine synthase activity and role in oxidation-reduction process, tRNA processing	Unique	N/A	5	13.1
AFUA_8G01730	Has domain(s) with predicted transferase activity, transferring glycosyl groups activity	Unique	N/A	2	13
AFUA_5G10520	Has domain(s) with predicted catalytic activity	Unique	N/A	6	12.9
AFUA_1G10360	Ortholog(s) have cytoplasm, nucleus localization	Unique	N/A	5	11.2
AFUA_2G13750	Has domain(s) with predicted role in vesicle docking involved in exocytosis	Unique	N/A	5	10.7
AFUA_7G04670	Ortholog(s) have unfolded protein binding activity, role in mitochondrial proton-transporting ATP synthase complex assembly and mitochondrion localization	Unique	N/A	3	9.5
AFUA_2G14190	Ortholog(s) have mitochondrion targeting sequence binding, protein channel activity, role in protein import into mitochondrial matrix and mitochondrial	Unique	N/A	2	9
AFUA_2G09320	Ortholog(s) have peptide alpha-N-acetyltransferase activity, role in N-terminal protein amino acid acetylation and NatC complex localization	Unique	N/A	4	8.3
AFUA_3G00370	Putative phosphoketolase;calcium downregulated	Unique	N/A	5	6.2
AFUA_5G03640	Ortholog(s) have membrane insertase activity, mitochondrial ribosome binding activity	Unique	N/A	2	5.3
AFUA_5G02140	Putative inositol polyphosphate phosphatase	Unique	N/A	3	5.2
AFUA_1G09070	Ortholog of A. nidulans FGSC A4 : AN1374, A. niger CBS 513.88 : An08g00580, A. oryzae RIB40 : AO090005001598, A. niger ATCC 1015 : 47745-mRNA and Aspergillus terreus NIH2624 : ATET_08532	Unique	N/A	2	3.5
AFUA_3G11590	Predicted autophagy protein with a predicted role in trafficking of autophagosomes and cytoplasm to vacuole;transcript strongly induced by growth in hypoxia	Unique	N/A	3	3.1
AFUA_3G11320	Ortholog(s) have gamma-tubulin binding activity and cell septum, spindle pole body localization	Unique	N/A	3	2.9
AFUA_3G02670	Has domain(s) with predicted acyl carrier activity, catalytic activity, cofactor binding, nucleotide binding, phosphopantetheine binding activity and role in metabolic process	7.40128	0.000364864	2	49.4
AFUA_4G11720	Putative phosphatidyl synthase;protein levels increase in response to pkaC overexpression	5.87303	7.43284e-07	18	42.6
AFUA_4G11250	Putative carbonic anhydrase;decreased conidiation in the mutant;hypoxia induced protein	5.78636	9.71766e-05	14	61.3
AFUA_6G11740	Has domain(s) with predicted nucleotide binding activity	5.66522	0.000109023	9	36
AFUA_3G10800	Ortholog of A. nidulans FGSC A4 : AN4908, A. niger CBS 513.88 : An02g06530, A. oryzae RIB40 : AO090003000629, A. niger ATCC 1015 : 52269-mRNA	3.3801	1.68444e-05	44	50.8
AFUA_3G14940	Putative elastase inhibitor	3.19354	0.000536888	4	70.1
AFUA_1G06470	Ortholog of A. nidulans FGSC A4 : AN4245, A. niger CBS 513.88 : An18g05500, A. oryzae RIB40 : AO090001000449, A. niger ATCC 1015 : 120161-mRNA and Aspergillus terreus NIH2624	3.05979	0.000786154	29	51.2
AFUA_1G02570	Aspartyl-tRNA synthetase;ortholog of A. nidulans AN0314;calcium downregulated	3.043	7.72537e-05	35	54.8
AFUA_7G05660	Putative translation elongation factor eEF-3;protein induced by heat shock and hypoxia	2.93772	0.00363086	28	46
AFUA_8G04380	Has domain(s) with predicted oxidoreductase activity and role in oxidation-reduction process	2.92064	0.00355209	16	60.4
AFUA_4G06620	Glutamate/Leucine/Phenylalanine/Valine dehydrogenase;reacts with rabbit immunosera exposed to A. fumigatus conidia;hypoxia induced protein	2.81976	0.000292722	42	92.8
AFUA_2G02680	Putative matrix AAA protease;transcript induced by exposure to human airway epithelial cells	2.80857	0.0012835	27	42.6
AFUA_2G11740	Ortholog(s) have ATP-dependent peptidase activity, role in chaperone-mediated protein complex assembly, misfolded or incompletely synthesized protein catabolic process and mitochondrial	2.61311	5.13844e-05	25	32.9
AFUA_4G09250	Has domain(s) with predicted phospholipase C activity and role in intracellular signal transduction, lipid metabolic process	2.46237	2.03296e-05	5	26.3
AFUA_3G12100	Putative trehalase phosphorylase with a predicted role in the glucose-1-phosphate pathway	2.44805	4.98759e-06	27	58.6
AFUA_8G02440	Putative c-4 methyl sterol oxidase with a predicted role in ergosterol biosynthesis;repressed by exposure to artemisinin;SrbA-regulated during hypoxia	2.42132	1.40554e-05	4	17.2
AFUA_6G10120	Ortholog(s) have cytoplasm, nucleus localization	2.41288	9.59122e-05	15	71.5
AFUA_2G08130	60S ribosomal protein L44	2.39457	9.02315e-07	3	17.4
AFUA_6G02450	Ortholog(s) have cytoplasmic stress granule localization	2.34202	4.48837e-06	2	17.7
AFUA_4G04820	Putative C-4 methyl sterol oxidase with a predicted role in ergosterol biosynthesis;SrbA-regulated during hypoxia	2.33936	0.000223163	4	16.9
AFUA_1G14120	Putative nuclear segregation protein	2.32043	0.0040535	21	52.4
AFUA_1G01690	Has domain(s) with predicted electron carrier activity, heme binding, oxidoreductase activity, acting on paired donors and with incorporation or reduction of molecular oxygen, more	2.31242	0.00105321	24	63.3
AFUA_1G10270	Has domain(s) with predicted oxidoreductase activity and role in oxidation-reduction process	2.29932	0.000214252	11	41.1
AFUA_1G06110	Ortholog(s) have mitochondrion localization	2.27007	6.80065e-05	9	29.8
AFUA_6G14280	Protein of unknown function;calcium downregulated	2.23126	5.92151e-05	12	27.4
AFUA_2G02890	Ortholog(s) have tRNA 2-phosphotransferase activity, role in tRNA splicing, via endonucleolytic cleavage and ligation and cytoplasm, nucleus localization	2.2127	0.000478486	8	38.4
AFUA_1G09840	Mitochondrial inner membrane translocase subunit	2.19867	0.00168698	11	26.6
AFUA_1G09440	40S ribosomal protein S23	2.14277	1.39959e-05	7	50.3
AFUA_1G14560	Putative 1,2-alpha-mannosidase;secreted protein;fibrinogen-binding	2.11409	3.51182e-07	25	62.1
AFUA_3G11430	Putative arginase;SrbA-regulated during hypoxia	2.1057	2.31857e-06	17	82.7
AFUA_2G14210	Putative mitochondrial dihydroxy acid dehydratase;hypoxia induced protein;induced by exposure to human airway epithelial cells	2.09974	4.51131e-05	27	69.5
AFUB_086760	conserved hypothetical protein	2.07833	1.20273e-06	6	44.9
AFUA_5G07190	Putative beta-glucosidase	2.01919	6.09484e-05	6	11.9
AFUA_2G00750	Predicted oxidoreductase;SrbA-regulated during hypoxia	2.01008	5.21632e-05	9	34.6
AFUA_8G01390	Has domain(s) with predicted glucan 1,4-alpha-glucosidase activity and role in polysaccharide metabolic process	2.00245	0.0075475	9	19.7
AFUA_2G10090	40S ribosomal protein S15	1.99001	2.37809e-05	8	76.5
AFUA_1G14300	Putative fasciclin domain family protein with a predicted role in cell adhesion;transcript downregulated in response to amphotericin B;induced by exposure to artemisinin	1.98925	0.000703466	9	21
AFUA_1G03800	Has domain(s) with predicted DNA binding, sequence-specific DNA binding RNA polymerase II transcription factor activity, zinc ion binding activity and role in regulation of transcription, DNA-dependent, transcription, DNA-dependent	1.98335	0.000184284	11	18.4
AFUA_2G08260	Has domain(s) with predicted FMN binding, oxidoreductase activity and role in oxidation-reduction process	1.98277	6.43277e-05	17	59.4
AFUA_5G07020	Ribosome biogenesis ABC transporter	1.98265	1.16474e-05	10	24
AFUA_3G07360	Ortholog(s) have copper ion binding activity, role in copper ion transport, protein complex assembly and mitochondrial inner membrane localization	1.93472	0.00142543	10	37.6
AFUA_4G10470	Putative sphingosine-1-phosphate lyase	1.90349	0.000294832	12	35
AFUA_2G15290	Conidia-enriched protein of unknown function;transcript downregulated in response to voriconazole;hypoxia repressed protein	1.90211	7.33246e-07	11	88.2
AFUA_3G14490	Putative ketol acid reductoisomerase;transcript induced by exposure to human airway epithelial cells;no human homolog	1.901	7.79297e-06	31	57.7
AFUA_1G02820	Putative NADH-quinone oxidoreductase;conidia-enriched protein;induced by L-tyrosine;transcript up-regulated in conidia exposed to neutrophils	1.89391	0.00404615	8	54.7
AFUA_3G09550	Ortholog(s) have calmodulin-dependent protein kinase activity and role in regulation of nuclear division	1.88255	0.00148082	6	25.1
AFUA_7G04760	Gamma-glutamyltranspeptidase;transcript up-regulated in conidia exposed to neutrophils;SrbA-regulated during hypoxia	1.87814	0.000152197	12	32.9
AFUA_5G13280	Ortholog of A. nidulans FGSC A4 : AN6887, A. niger CBS 513.88 : An14g04670, A. oryzae RIB40 : AO090120000470, A. niger ATCC 1015 : 49383-mRNA and Aspergillus terreus NIH2624 : ATET_06184	1.85899	0.000564038	9	24.1
AFUA_4G11260	Has domain(s) with predicted oxidoreductase activity and role in oxidation-reduction process	1.84614	0.000140944	28	84
AFUA_7G04070	Ortholog(s) have 3-deoxy-7-phosphoheptulonate synthase activity and cytoplasm, nucleus localization	1.83907	9.92349e-05	15	67.2
AFUA_2G03820	Ortholog(s) have oxaloacetase activity and role in oxaloacetate metabolic process	1.81021	1.92783e-06	9	49.7
AFUA_2G08670	Ortholog(s) have acetyl-CoA carboxylase activity, biotin carboxylase activity, role in protein import into nucleus and endoplasmic reticulum membrane, mitochondrion localization	1.80769	0.000229992	50	38.9
AFUA_5G05680	Ortholog(s) have translation release factor activity, codon specific activity and role in asexual sporulation resulting in formation of a cellular spore, cytokinesis, translation	1.80173	0.000497241	14	42.5
AFUA_1G17110	Ortholog of A. nidulans AN0623;hypoxia induced protein	1.79078	0.000232284	17	33.7
AFUA_7G00700	Has domain(s) with predicted oxidoreductase activity and role in oxidation-reduction process	1.78843	0.000599598	16	61.5
AFUA_3G09830	Ortholog of A. nidulans FGSC A4 : AN5004, A. niger CBS 513.88 : An16g03500, A. niger ATCC 1015 : 41113-mRNA and Aspergillus terreus NIH2624 : ATET_04507	1.78178	2.78567e-05	3	16.9
AFUA_3G09780	Ortholog(s) have cytoplasm, nucleus localization	1.77835	0.000668058	3	16.6
AFUA_2G08370	Predicted glutathione S transferase	1.76396	0.000206754	3	29.8
AFUA_6G02440	60s ribosomal protein L24;ortholog of S. cerevisiae RPL24A and RPL24B;transcript induced by exposure to human airway epithelial cells	1.76298	0.000875236	7	25.6
AFUA_1G15140	Putative mitochondrial phosphate carrier protein;predicted gene pair with AFUA_A_1G02730	1.76243	0.000268228	10	51.7
AFUA_3G08440	Protein of unknown function;hypoxia induced protein	1.73726	0.000245053	4	43.1
AFUA_6G07340	Ortholog(s) have kynurenine 3-monooxygenase activity, role in de novo NAD biosynthetic process from tryptophan and mitochondrial outer membrane localization	1.73043	8.44553e-06	19	50.6
AFUA_5G06160	Has domain(s) with predicted 1-(5-phosphoribosyl)-5-[(5-phosphoribosylamino)methylideneamino]imidazole-4-carboxamide isomerase activity and role in histidine biosynthetic process	1.71788	0.000532784	5	25
AFUA_1G15820	Putative fatty acid hydroxylase with a possible role in the hydroxylation of a very long-chain fatty acid;sphingolipid biosynthesis	1.68752	0.000486202	10	29.8
AFUA_1G02410	Ortholog(s) have ATP-dependent 3-5 DNA helicase activity, ATP-dependent 5-3 DNA helicase activity and role in box C/D snoRNP assembly, histone exchange, rRNA processing	1.66459	0.00135964	19	48.8
AFUA_2G16010	Prolyl-tRNA synthetase	1.64076	7.1498e-05	34	60.8
AFUA_4G04800	Putative AAA family ATPase	1.64054	6.46652e-05	8	14.6
AFUA_4G08240	Putative zinc-containing alcohol dehydrogenase;conidia-enriched protein;transcript up-regulated in conidia exposed to neutrophils	1.63984	0.000414726	10	46.8
AFUA_1G07040	Has domain(s) with predicted transferase activity, transferring phosphorus-containing groups activity	1.60116	6.06335e-05	7	25.6
AFUA_1G06770	40S ribosomal protein S26	1.58785	0.000113622	4	37
AFUA_3G06260	Ortholog(s) have multi-eIF complex localization	1.55982	0.000423363	9	69.3
AFUA_4G14040	Has domain(s) with predicted ATP binding activity	1.5488	0.000259527	22	47
AFUA_3G13620	Ortholog of A. niger CBS 513.88 : An11g03810, A. oryzae RIB40 : AO090023000589, A. niger ATCC 1015 : 38979-mRNA, N. fischeri NRRL 181 : NFIA_063740, NFIA_095150 and A. clavatus NRRL 1 : ACLA_017850	1.54393	0.000379708	5	57.5
AFUA_1G07450	Ortholog(s) have guanine nucleotide transmembrane transporter activity, role in cellular iron ion homeostasis, guanine nucleotide transport, mitochondrial genome maintenance	1.54326	0.000553334	17	56.6
AFUA_3G10660	Putative hydroxymethyl glutaryl-coenzyme A synthase with a predicted role in ergosterol biosynthesis;SrbA-regulated during hypoxia	1.53143	0.000707158	24	71.7
AFUA_3G08600	Translational initiation factor 2 beta	1.53024	0.000656451	8	40
AFUA_6G03770	Ortholog(s) have role in reciprocal meiotic recombination and endoplasmic reticulum localization	1.52726	0.00156865	21	43.2
AFUA_4G09810	Protein of unknown function identified by mass spectrometry	1.51766	2.06408e-06	15	69.7
AFUA_2G10500	40S ribosomal protein Rps16	1.50525	1.79067e-06	11	54.5
AFUA_1G05270	Has domain(s) with predicted phosphoric diester hydrolase activity and role in lipid metabolic process	1.50231	0.0342465	10	47.6
AFUA_3G03280	Putative FAD binding monooxygenase;calcium downregulated	1.5014	0.00403166	35	74.6
AFUA_7G04150	Ortholog(s) have protein domain specific binding activity, role in protein import into mitochondrial matrix and presequence translocase-associated import motor localization	1.49991	0.0012668	4	33.5
AFUA_5G05450	40S ribosomal protein S3Ae;40S ribosomal protein S1;reacts with rabbit immunosera exposed to A. fumigatus conidia	1.48793	1.01155e-07	18	64.5
AFUA_6G09120	Ortholog of A. nidulans FGSC A4 : AN1765, A. oryzae RIB40 : AO090001000589, N. fischeri NRRL 181 : NFIA_054800, Aspergillus flavus NRRL 3357 : AFL2T_09236 and A. clavatus NRRL 1 : ACLA_083280	1.48497	0.000562416	3	21.6
AFUA_7G06570	Putative zinc/cadmium resistance protein;transcript downregulated in response to amphotericin B	1.48278	0.000417978	10	39.7
AFUA_1G01430	Has domain(s) with predicted catalytic activity and role in metabolic process	1.48087	0.000121743	16	45.2
AFUA_5G09450	Ortholog(s) have intracellular localization	1.47568	0.00228922	17	53.8
AFUA_3G07640	Putative plasma membrane H+ ATPase;transcript upregulated during conidial germination and in response to amphotericin B;protein and transcript levels downregulated by caspofungin treatment	1.46607	0.00245485	33	49.2
AFUA_2G07680	L-ornithine N5-oxygenase;first committed step in siderophore biosynthesis;essential for virulence;induced by exposure to human airway epithelial cells;expression up-regulated by iron starvation	1.46528	4.71888e-06	48	83.2
AFUA_2G03420	Ortholog(s) have mitochondrion targeting sequence binding, protein channel activity, role in protein import into mitochondrial matrix and mitochondrial inner membrane	1.45654	0.00609405	3	11.4
AFUA_1G07630	Has domain(s) with predicted nucleic acid binding, zinc ion binding activity	1.45627	0.00131393	4	29.5
AFUA_3G08970	Has domain(s) with predicted protein transporter activity, role in intracellular protein transport, vesicle-mediated transport and membrane coat localization	1.45009	0.00219277	18	27.2
AFUA_4G00290	Putative succinyl-CoA synthetase beta subunit with a predicted role in the citric acid cycle;transcript up-regulated in conidia exposed to neutrophils and down regulated during conidial germination	1.44833	0.00879264	14	55.5
AFUA_4G10100	Has domain(s) with predicted oxidoreductase activity and role in oxidation-reduction process	1.44261	5.59281e-05	12	32
AFUA_3G10510	Ortholog of A. nidulans FGSC A4 : AN4937, A. niger CBS 513.88 : An16g04450, N. fischeri NRRL 181 : NFIA_066770, Aspergillus flavus NRRL 3357 : AFL2T_02403 and A. clavatus NRRL 1 : ACLA_038410	1.43061	6.2795e-06	4	38.2
AFUA_8G00280	Has domain(s) with predicted nucleotide binding, oxidoreductase activity and role in oxidation-reduction process	1.42684	0.00163265	12	53.4
AFUA_8G02840	Putative mitochondrial dynamin GTPase with a predicted role in mitochondrial fission	1.4153	0.000689603	16	31.5
AFUA_5G06990	Has domain(s) with predicted O-methyltransferase activity	1.41388	0.00182411	8	43.2
AFUA_1G05210	G protein-coupled receptor gamma subunit	1.40636	0.00385465	4	52.2
AFUA_6G12690	Ortholog of A. nidulans FGSC A4 : AN0485, A. fumigatus Af293 : AFUA_4g13930, A. niger CBS 513.88 : An01g14510 and A. oryzae RIB40 : AO090023000254, AO090003000387	1.39639	1.37879e-05	13	30.2
AFUA_1G06350	Ortholog of A. nidulans FGSC A4 : AN10518, A. niger CBS 513.88 : An18g05000, A. oryzae RIB40 : AO090001000412, A. niger ATCC 1015 : 212098-mRNA and N. fischeri NRRL 181 : NFIA_01	1.34331	0.0112571	13	79.1
AFUA_5G12430	Has domain(s) with predicted aminomethyltransferase activity, role in glycine catabolic process and cytoplasm localization	1.33649	0.00136047	7	28.4
AFUA_7G06010	Has domain(s) with predicted carbon-nitrogen ligase activity, with glutamine as amido-N-donor activity and role in translation	1.33435	0.00532527	6	36.8
AFUA_2G02150	Putative ribosomal protein S10	1.33402	0.000112931	7	50
AFUA_4G09950	Ortholog(s) have endoplasmic reticulum localization	1.33073	0.00303808	6	25.1
AFUA_1G15730	40S ribosomal protein S22	1.32348	0.00227814	8	76.9
AFUA_6G07390	Putative homoisocitrate dehydrogenase with a role in lysine metabolism;hypoxia induced protein	1.32066	3.30891e-06	20	59
AFUA_6G07740	Putative peroxisome biogenesis factor;transcript up-regulated in conidia exposed to neutrophils	1.31825	0.00169784	5	26.8
AFUA_6G06970	Ortholog of A. nidulans FGSC A4 : AN5733, A. oryzae RIB40 : AO090003000079, N. fischeri NRRL 181 : NFIA_052620, Aspergillus flavus NRRL 3357 : AFL2T_02868 and A. clavatus NRRL 1 : ACLA_088750	1.30053	1.68888e-05	33	66
AFUA_6G14370	AraC-like ligand binding domain protein	1.299	5.79331e-05	3	27.7
AFUA_6G04800	Ortholog(s) have role in response to purine-containing compound and cytoplasm, nucleus localization	1.29781	6.49738e-05	8	32.4
AFUA_6G09740	Gliotoxin sulfhydryl oxidase required for gliotoxin biosynthesis;encoded in gliotoxin biosynthetic gene cluster;involved in self-protection against exogenous gliotoxin;induced in biofilm	1.29635	2.43238e-05	13	63.8
AFUA_1G14940	Has domain(s) with predicted heat shock protein binding, unfolded protein binding activity and role in protein folding	1.29502	0.000599798	12	26
AFUA_8G05580	Putative coenzyme A transferase;transcript induced by exposure to human airway epithelial cells	1.29362	4.6349e-05	15	53.5
AFUA_1G12250	Mitochondrial hypoxia response domain protein;protein and transcript levels downregulated by caspofungin treatmen	1.29183	0.0203985	6	29.5
AFUA_7G02140	40S ribosomal protein S24	1.2802	5.84576e-05	11	54.9
AFUA_3G06410	Ortholog(s) have role in ubiquinone biosynthetic process and mitochondrial inner membrane localization	1.27424	0.0128533	3	17.9
AFUA_4G09140	L-ornithine aminotransferase;induced by growth on BSA as a sole nitrogen source;SrbA-regulated during hypoxia	1.27384	0.00756652	36	90.9
AFUA_5G05920	Putative glycyl-tRNA synthetase;protein induced by heat shock	1.27286	0.00145932	34	56.4
AFUA_6G08850	Ubiquinone biosynthesis methlytransferase;hypoxia induced protein	1.25549	3.63435e-05	10	50.5
AFUA_6G14100	Putative mitochondrial carnitine:acyl carnitine carrier with a predicted role in acetate metabolism;transcript up-regulated in conidia exposed to neutrophils	1.24374	0.013261	7	29.1
AFUA_1G13195	Ortholog(s) have role in cristae formation and integral to mitochondrial inner membrane, mitochondrial crista junction localization	1.23593	0.0224524	4	49.5
AFUA_6G13550	Ribosomal protein S13p/S18e	1.23435	0.000375506	9	56.7
AFUA_6G07520	Putative cell wall integrity signaling protein	1.22463	0.00194456	16	54.7
AFUA_1G15780	3-isopropylmalate dehydrogenase with a predicted role in leucine biosynthesis;SrbA-regulated during hypoxia	1.22367	7.54871e-05	22	71.3
AFUA_1G11960	Has domain(s) with predicted flavin adenine dinucleotide binding, oxidoreductase activity and role in oxidation-reduction process	1.22347	0.00415266	7	19.9
AFUA_5G01200	Putative carboxypeptidase S1;predicted signal sequence for secretion;induced by growth on BSA as a sole nitrogen source	1.22243	0.00334442	10	30.1
AFUA_1G07380	Putative NADH-dependent glutamate synthase;transcript induced during conidial germination;transcript up-regulated in conidia exposed to neutrophils;SrbA-regulated during hypoxia	1.21927	0.0118825	8	4.9
AFUA_5G06320	Ortholog(s) have role in endoplasmic reticulum organization, nuclear pore complex assembly, vesicle-mediated transport and endoplasmic reticulum tubular network, integral to membrane	1.21536	0.017011	6	20.7
AFUA_5G01010	Ortholog of A. niger CBS 513.88 : An11g08170, N. fischeri NRRL 181 : NFIA_041160, NFIA_057730, A. clavatus NRRL 1 : ACLA_004170 and A. fumigatus A1163 : AFUB_049470	1.208	0.0166047	4	13.5
AFUA_2G16800	Has domain(s) with predicted role in mitosis and chromosome, centromeric region, membrane, nucleus localization	1.20436	0.00317106	5	13.4
AFUA_1G13140	G protein-coupled receptor alpha subunit	1.20187	0.00838761	19	63.7
AFUA_4G07390	Has domain(s) with predicted role in transport and integral to membrane localization	1.19783	0.000503314	4	29.4
AFUA_5G11750	Putative LON domain serine protease;transcript up-regulated in conidia exposed to neutrophils	1.19778	0.00519052	9	11.5
AFUA_7G03850	Has domain(s) with predicted nitronate monooxygenase activity and role in oxidation-reduction process	1.19637	2.37656e-05	17	52.7
AFUA_5G01290	Putative zinc-binding oxidoreductase	1.1917	3.9777e-05	16	78.8
AFUA_5G05820	Ortholog(s) have homoserine kinase activity and role in homoserine metabolic process, threonine biosynthetic process	1.19136	0.000110368	18	66.2
AFUA_1G11940	Ortholog(s) have structural constituent of ribosome activity and mitochondrial large ribosomal subunit localization	1.18835	0.0107168	7	34.6
AFUA_1G17040	Has domain(s) with predicted NAD binding, adenosylhomocysteinase activity, oxidoreductase activity, acting on the CH-OH group of donors, NAD or NADP as acceptor activity	1.18187	0.0361911	12	55.3
AFUA_6G11380	Ortholog(s) have mitochondrion targeting sequence binding, protein channel activity and role in mitochondrial outer membrane translocase complex assembly	1.17966	0.014288	6	57.4
AFUA_4G08790	Has domain(s) with predicted hydrolase activity	1.17546	9.1062e-06	8	48.4
AFUA_2G09910	Putative long chain fatty acid CoA ligase;fatty acid activator;hypoxia repressed protein	1.17421	2.4129e-05	34	55.5
AFUA_3G10400	Dolichol-phosphate mannosyltransferase with a predicted role in N- and O-linked protein glycosylation	1.17017	0.0110136	6	29.8
AFUA_3G10750	Acetate kinase;calcium downregulated;SrbA-regulated during hypoxia	1.16939	0.00370112	12	33.3
AFUA_2G10420	Has domain(s) with predicted branched-chain-amino-acid transaminase activity and role in branched chain family amino acid metabolic process	1.16834	2.37548e-06	16	54.4
AFUA_4G13530	Ortholog(s) have trehalase activity and role in cellular response to heat, cellular response to starvation	1.16634	0.00121301	10	16.9
AFUA_5G09660	Has domain(s) with predicted role in intracellular protein transport, vesicle-mediated transport and clathrin adaptor complex localization	1.16223	4.2545e-05	7	23.1
AFUA_2G17300	Predicted glutathione S transferase	1.16034	0.00579481	12	65.2
AFUA_4G10620	Has domain(s) with predicted 4-hydroxyphenylpyruvate dioxygenase activity and role in aromatic amino acid family metabolic process, oxidation-reduction process	1.15989	0.000833098	6	28.1
AFUA_4G11540	Putative glycerol kinase;transcript up-regulated in conidia exposed to neutrophils	1.15887	0.00625581	11	36
AFUA_2G11540	Ortholog(s) have ketoreductase activity, role in fatty acid elongation and endoplasmic reticulum localization	1.1553	0.00158309	11	44.6
AFUA_4G09900	Ortholog(s) have role in fungal-type cell wall organization and cytoplasm, nucleus localization	1.15497	0.000495182	5	76.5
AFUA_6G04110	CLPTM1 domain protein;transcript induced by exposure to human airway epithelial cells	1.15459	0.00831736	3	5
AFUA_1G12370	Has domain(s) with predicted catalytic activity	1.15359	0.000158026	16	28.5
AFUA_6G08930	Ortholog(s) have endoplasmic reticulum, mitochondrial outer membrane localization	1.15134	0.00312299	10	46.4
AFUA_1G07740	Ortholog(s) have phospholipid-translocating ATPase activity and role in actin cortical patch localization, endocytosis, intracellular protein transport, phospholipid translocation	1.14498	0.00175013	8	22.5
AFUA_3G14240	Ortholog of S. cerevisiae NFS1;putative novel ncRNA AFUA_-203 encoded within the intron	1.14487	0.00129627	24	65.8
AFUA_2G04460	Ortholog of A. niger CBS 513.88 : An11g03170, A. oryzae RIB40 : AO090003000241, A. niger ATCC 1015 : 38927-mRNA and Aspergillus terreus NIH2624 : ATET_06066	1.14246	5.14704e-06	19	85.9
AFUA_5G09330	CipC-like, hyphal-specific protein;not concanamycin A or stress induced as it is in A. nidulans;reacts with rabbit immunosera exposed to A. fumigatus conidia	1.14199	0.00213523	17	85.4
AFUA_2G17100	Putative peroxin with a predicted role in peroxisome biogenesis	1.14036	0.00433821	3	12
AFUA_7G00540	Ortholog of Aspergillus fumigatus A1163 : AFUB_087130	1.1329	0.00459756	7	23.6
AFUA_3G14260	Ortholog of A. niger CBS 513.88 : An09g04240, A. oryzae RIB40 : AO090012000670, A. niger ATCC 1015 : 143379-mRNA and Aspergillus carbonarius ITEM 5010	1.13049	0.000149714	9	51.1
AFUA_1G05630	40S ribosomal protein S3	1.12767	2.32896e-05	25	84.6
AFUA_2G10440	Ortholog(s) have SSU rRNA binding, mRNA binding activity and role in maturation of SSU-rRNA from tricistronic rRNA transcript (SSU-rRNA, 5.8S rRNA, LSU-rRNA), ribosomal small subunit assembly	1.12473	0.000218732	9	64
AFUA_6G03620	FAD/FMN-containing isoamyl alcohol oxidase	1.1225	0.000258121	16	41.2
AFUA_1G10810	Has domain(s) with predicted hydrolase activity, acting on acid anhydrides, catalyzing transmembrane movement of substances activity and role in ATP hydrolysis coupled proton transport	1.1217	0.00103841	21	58.3
AFUA_4G14000	Putative tripeptidyl-peptidase of the sedolisin family;predicted signal sequence for secretion	1.11926	0.0209782	6	19.9
AFUA_3G13480	Translation initiation factor 2 alpha subunit	1.11695	0.00903424	16	61
AFUA_4G13120	Putative glutamine synthetase;protein induced by heat shock and by hydrogen peroxide;transcript induced by exposure to human airway epithelial cells	1.11109	2.50146e-07	18	73.2
AFUA_4G11930	Has domain(s) with predicted DNA-(apurinic or apyrimidinic site) lyase activity, damaged DNA binding, hydrolase activity, hydrolyzing N-glycosyl compounds, zinc ion binding activity	1.1086	0.00785568	6	22.3
AFUA_3G08230	Has domain(s) with predicted nucleic acid binding activity	1.10459	0.00777771	9	25.7
AFUA_5G01960	Ortholog(s) have role in phosphate ion transport and membrane, mitochondrion localization	1.09797	0.000844686	4	38.7
AFUA_1G05320	Has domain(s) with predicted electron carrier activity, protein disulfide oxidoreductase activity and role in cell redox homeostasis, glycerol ether metabolic process	1.09759	0.000535106	16	36.2
AFUA_1G09410	Ortholog(s) have structural constituent of ribosome activity, role in mitochondrial genome maintenance and mitochondrial large ribosomal subunit localization	1.0975	0.00577194	3	21.6
AFUA_4G13570	Has domain(s) with predicted thiopurine S-methyltransferase activity, role in metabolic process and cytoplasm localization	1.09496	1.77385e-05	15	69.9
AFUA_1G17190	Putative long-chain-fatty-acid-CoA ligase	1.09447	0.000569312	38	75.8
AFUA_1G11970	Has domain(s) with predicted GTP binding, GTPase activity	1.0902	0.00158344	8	13.7
AFUA_2G15430	Sorbitol/xylulose reductase	1.08975	1.64795e-05	16	77.4
AFUA_3G10730	40S ribosomal protein S7e	1.08173	0.000390254	10	57.7
AFUA_6G05120	Has domain(s) with predicted ATP binding, protein serine/threonine kinase activity, protein tyrosine kinase activity and role in protein phosphorylation	1.0763	0.00210785	20	56.1
AFUA_4G05840	Ortholog(s) have nuclear pore localization	1.0752	0.0122147	5	6.4
AFUA_6G02630	Ortholog(s) have ATP-dependent RNA helicase activity	1.07353	0.000352084	23	63.2
AFUA_4G10410	Putative aspartate aminotransferase;reacts with rabbit immunosera exposed to A. fumigatus conidia;hypoxia induced protein;transcript induced in conidia exposed to neutrophils or to human	1.06804	1.034e-05	36	79.6
AFUA_1G06390	Putative translation elongation factor EF-1 alpha subunit;protein abundant in conidia;protein induced by heat shock	1.06689	0.000648632	25	63
AFUA_5G01950	Ortholog(s) have chromatin binding activity and role in chromatin silencing at silent mating-type cassette, nuclear-transcribed mRNA catabolic process, non-stop decay, regulation of transcription from RNA polymerases	1.0647	1.98452e-05	3	26.8
AFUA_6G14220	Ortholog(s) have role in exocytosis, microtubule depolymerization, nuclear migration and cellular bud neck, cellular bud tip, cytoplasmic microtubule, incipient cellular bud site, mating	1.0647	0.0123126	6	8.7
AFUA_2G10300	40S ribosomal protein S17	1.06422	0.00010437	9	37.7
AFUA_2G13250	Putative bifunctional tryptophan synthase	1.06109	2.94638e-05	40	74.7
AFUA_6G13140	Ortholog(s) have 3,4-dihydroxy-2-butanone-4-phosphate synthase activity, role in aerobic respiration, riboflavin biosynthetic process and cytosol, mitochondrial intermembrane space	1.05309	2.14409e-06	11	59.1
AFUA_4G03020	Ortholog of A. nidulans FGSC A4 : AN2487, A. niger CBS 513.88 : An14g03140, A. oryzae RIB40 : AO090012000175, A. niger ATCC 1015 : 211078-mRNA and Aspergillus terreus NIH26	1.04774	0.0017145	5	10.4
AFUA_3G06190	Cytochrome c oxidase subunit Via;hypoxia induced protein	1.04533	0.00353203	3	24.3
AFUA_1G06710	Has domain(s) with predicted ATP binding, unfolded protein binding activity and role in protein folding	1.04295	0.00114916	27	62.9
AFUA_3G08630	Ortholog(s) have transcription coactivator activity, role in positive regulation of transcription from RNA polymerase II promoter and mitochondrion localization	1.0429	0.000100006	3	22.7
AFUA_7G02470	Ortholog(s) have translation regulator activity, role in mitochondrial respiratory chain complex IV biogenesis, positive regulation of mitochondrial translation	1.03802	0.000420729	14	39.3
AFUA_4G14050	Ortholog of A. nidulans FGSC A4 : AN2647, N. fischeri NRRL 181 : NFIA_102270, A. fumigatus A1163 : AFUB_071180 and Aspergillus carbonarius ITEM 5010 : Acar5010_135053	1.03585	0.000786583	17	52
AFUA_4G09740	Ortholog(s) have unfolded protein binding activity, role in protein folding and chaperonin-containing T-complex localization	1.03548	0.000676343	26	59.3
AFUA_6G07760	Ortholog(s) have structural molecule activity and nucleus, proteasome regulatory particle, lid subcomplex localization	1.03418	0.000805026	19	55.3
AFUA_7G05380	Ortholog(s) have structural constituent of nuclear pore activity, role in nuclear pore complex assembly and endoplasmic reticulum, nuclear pore, ribosome localization	1.03222	0.0024071	4	14.5
AFUA_1G11180	Heat shock protein/chaperonin;transcript downregulated in response to voriconazole	1.03183	8.39129e-05	15	27.7
AFUA_2G04330	Has domain(s) with predicted electron carrier activity, monooxygenase activity and role in oxidation-reduction process)	1.03116	0.00301294	4	10.8
AFUA_1G08940	Putative pheromone processing carboxypeptidase;predicted signal sequence for secretion	1.03108	0.00920451	8	16.3
AFUA_7G04060	Ortholog of A. nidulans FGSC A4 : AN4253, A. niger CBS 513.88 : An13g00540, A. oryzae RIB40 : AO090005000085, A. niger ATCC 1015 : 44695-mRNA and Aspergillus terreus NIH2624 : ATET_04286	1.02992	0.0184041	3	20.5
AFUA_4G13460	Ortholog(s) have DNA translocase activity, single-stranded DNA binding activity	1.02881	0.00227846	3	3.6
AFUA_1G02550	Tubulin alpha-1 subunit;gene pair with AFUA_A_2G14990 (tubulin alpha-2 subunit)	1.02769	0.000688247	31	81
AFUA_1G13470	Ortholog(s) have role in inner mitochondrial membrane organization, mitochondrion inheritance, mitochondrion morphogenesis, negative regulation of proteolysis, protein folding	1.02688	0.00518495	14	56.4
AFUA_2G13110	Cytochrome c;transcript derepressed during iron starvation in hapX mutant;SrbA-regulated during hypoxia;loss of cycA results in increased levels of AoxA activity, delayed germination and reduced growth	1.01932	0.00679214	5	14
AFUA_5G06770	Ortholog(s) have role in cytoplasmic translation and cytoplasm localization	1.01763	0.0211822	6	18.2
AFUA_6G02490	Has domain(s) with predicted pyridoxal phosphate binding, transaminase activity and role in biosynthetic process, cellular amino acid metabolic process	1.01576	0.0143924	11	46.8
AFUA_4G07730	60S ribosomal protein L11;transcript induced by exposure to human airway epithelial cells	1.01494	0.000640075	10	52.8
AFUA_2G02530	Ortholog(s) have cytoplasm, nucleus localization	1.01472	0.00168743	9	29.2
AFUA_2G13530	Putative translation elongation factor EF-2 subunit;protein abundant in conidia;protein induced by heat shock	1.01158	0.000582364	67	78.8
AFUA_2G12180	Has domain(s) with predicted membrane localization	1.00733	0.00492761	5	22.9
AFUA_2G03590	Putative ribosomal protein S21e;transcript induced by exposure to human airway epithelial cells	1.00587	0.00125276	6	63.6

## Sheet: Table S5
Table S5. Proteins with decreased abundance in ∆mirC grown for 72 h in iron-deplete MM compared to the wild-type strain. Data sorted by fold change, in descending order.
ID	Description	Log2(Fold Increase)	p-value	Peptides	Sequence coverage [%]
AFUA_5G08470	Putative AMP-binding enzyme;transcript up-regulated in conidia exposed to neutrophils	Unique	N/A	24	63.3
AFUA_1G05770	Secreted beta-glucosidase;predicted secretory signal sequence;fibrinogen-binding	Unique	N/A	23	36.1
AFUA_2G13620	Has domain(s) with predicted catalytic activity, magnesium ion binding, thiamine pyrophosphate binding activity	Unique	N/A	23	63.1
AFUA_2G04200	4-hydroxyphenylpyruvate dioxygenase involved in the L-tyrosine degradation pathway;induced by L-tyrosine	Unique	N/A	23	75.2
AFUA_8G00620	Putative dimethylallyl tryptophan synthase;N-prenyltransferase;catalyzes the reverse prenylation of tryptophan-containing cyclic dipeptides	Unique	N/A	22	68.2
AFUA_2G02020	Has domain(s) with predicted hydrolase activity, acting on carbon-nitrogen (but not peptide) bonds, in linear amides activity and role in metabolic process	Unique	N/A	22	54.7
AFUA_2G15900	Ortholog(s) have role in regulation of cell size and cytoplasm, nucleus localization	Unique	N/A	21	66.2
AFUA_3G12910	Putative O-methyltransferase;hypoxia induced protein	Unique	N/A	20	71.6
AFUA_3G11840	Has domain(s) with predicted nucleotide binding, oxidoreductase activity and role in oxidation-reduction process	Unique	N/A	18	44.6
AFUA_3G01920	Has domain(s) with predicted acyl-CoA dehydrogenase activity, flavin adenine dinucleotide binding activity and role in oxidation-reduction process	Unique	N/A	17	56.9
AFUA_3G03700	Putative MFS sugar transporter;transcript up-regulated in conidia exposed to neutrophils	Unique	N/A	17	20.9
AFUA_2G00760	Putative secreted pectate lyase;fibrinogen-binding protein;immunoreactive	Unique	N/A	12	44.9
AFUA_1G05980	Putative AMP-binding domain protein;transcript up-regulated in conidia exposed to neutrophils	Unique	N/A	12	38.4
AFUA_7G04020	Ortholog of A. niger CBS 513.88 : An13g00480, N. fischeri NRRL 181 : NFIA_024980, A. clavatus NRRL 1 : ACLA_005710, Aspergillus terreus NIH2624 : ATET_04283 and A. fumigatus A1163 : AFUB_089550	Unique	N/A	12	43.4
AFUA_8G05040	Has domain(s) with predicted lyase activity and role in metabolic process	Unique	N/A	12	45.3
AFUA_4G03240	Putative cell wall galactomannoprotein;allergen Asp f 17;predicted N-terminal signal peptide and C-terminal glycosylphosphatidyl inositol (GPI) membrane attachment	Unique	N/A	11	46.5
AFUA_2G16630	Has domain(s) with predicted acyl-CoA dehydrogenase activity, flavin adenine dinucleotide binding activity and role in oxidation-reduction process	Unique	N/A	11	43.5
AFUA_5G12480	Has domain(s) with predicted nucleotide binding, oxidoreductase activity and role in oxidation-reduction process	Unique	N/A	10	53.8
AFUA_2G14420	Putative cutinase with a predicted role in cutin degradation;repressed by exposure to artemisinin	Unique	N/A	9	44.5
AFUA_3G12770	Putative nucleoside-diphosphate-sugar epimerase;transcript up-regulated in conidia exposed to neutrophils	Unique	N/A	9	47.5
AFUA_8G06070	Ortholog of N. fischeri NRRL 181 : NFIA_080500 and A. fumigatus A1163 : AFUB_081420	Unique	N/A	9	30.1
AFUA_2G10230	Putative inositol oxygenase	Unique	N/A	8	45.7
AFUA_2G02920	Ortholog of A. oryzae RIB40 : AO090026000640, A. niger ATCC 1015 : 180211-mRNA, N. fischeri NRRL 181 : NFIA_035280, Aspergillus flavus NRRL 3357 : AFL2T_06662 and A. clavatus NRRL 1 : ACLA_091910	Unique	N/A	8	56.4
AFUA_4G07780	Putative mevalonate kinase;SrbA-regulated during hypoxia	Unique	N/A	8	30.1
AFUA_4G00750	Ortholog of A. fumigatus A1163 : AFUB_101300	Unique	N/A	7	40.9
AFUA_4G08500	Has domain(s) with predicted role in regulation of transcription elongation, DNA-dependent, regulation of transcription from RNA polymerase II promoter	Unique	N/A	6	5.5
AFUA_5G02040	Putative extracellular lipase;repressed by exposure to artemisinin	Unique	N/A	6	30.1
AFUA_1G14430	Putative chitin-binding protein;expression induced in biofilm	Unique	N/A	5	30
AFUA_1G16600	Has domain(s) with predicted RNA binding, ribonuclease T2 activity	Unique	N/A	5	39.7
AFUA_6G11720	Ortholog of A. niger CBS 513.88 : An08g04630, A. oryzae RIB40 : AO090011000010, A. niger ATCC 1015 : 126535-mRNA, N. fischeri NRRL 181 : NFIA_057390 and Aspergillus flavus NRRL 3357 : AFL2T_04820	Unique	N/A	5	28.4
AFUA_2G15950	Putative extracellular aspartic endopeptidase;transcript induced by voriconazole;predicted signal sequence for secretion	Unique	N/A	5	25.5
AFUA_4G12320	Ortholog of A. nidulans FGSC A4 : AN3661, A. niger CBS 513.88 : An01g07625, A. niger ATCC 1015 : 172413-mRNA and Aspergillus terreus NIH2624 : ATET_03116	Unique	N/A	5	20.9
AFUA_6G07080	Ortholog(s) have role in ribosomal large subunit biogenesis and nucleolus localization	Unique	N/A	5	20.2
AFUA_3G00320	Putative endo-1,4-beta-xylanase	Unique	N/A	5	22.4
AFUA_8G00510	Has domain(s) with predicted electron carrier activity, heme binding, oxidoreductase activity, acting on paired donors, with incorporation or reduction of molecular oxygen	Unique	N/A	5	13.8
AFUA_7G05030	Ortholog(s) have pectin lyase activity, role in pectin catabolic process and extracellular region localization	Unique	N/A	4	22.9
AFUA_7G06400	Ortholog(s) have pectate lyase activity and role in pectin catabolic process	Unique	N/A	4	47.5
AFUA_2G03950	Has domain(s) with predicted cofactor binding, magnesium-dependent protein serine/threonine phosphatase activity	Unique	N/A	3	11.3
AFUA_6G03560	Ortholog of A. nidulans FGSC A4 : AN0362, A. fumigatus Af293 : AFUA_6g00430, A. niger CBS 513.88 : An01g06280, A. oryzae RIB40 : AO090005000897 and A. niger ATCC 1015 : 36048-mRNA	Unique	N/A	3	27.6
AFUA_7G06750	Ortholog of A. fumigatus Af293 : AFUA_1g06590, A. niger CBS 513.88 : An15g07520, A. oryzae RIB40 : AO090011000051, A. niger ATCC 1015 : 187422-mRNA, 48891-mRNA	Unique	N/A	3	35.3
AFUA_6G03190	Ortholog of A. nidulans FGSC A4 : AN2111, A. fumigatus Af293 : AFUA_2g05230, A. niger CBS 513.88 : An11g05190, A. oryzae RIB40 : AO090010000628, AO090003000332 and A. niger ATCC 1015 : 179878-mRNA	Unique	N/A	3	12.3
AFUA_7G04960	Has domain(s) with predicted N-acetyltransferase activity and role in metabolic process	Unique	N/A	3	31.7
AFUA_5G05610	Ortholog(s) have role in cellular bud site selection, nuclear mRNA splicing, via spliceosome and U2 snRNP localization	Unique	N/A	3	35.1
AFUA_2G16170	Has domain(s) with predicted DNA binding, DNA-directed RNA polymerase activity, role in transcription from RNA polymerase III promoter and DNA-directed RNA polymerase III complex localization	Unique	N/A	3	6.3
AFUA_1G13950	Has domain(s) with predicted nucleotide binding, oxidoreductase activity and role in oxidation-reduction process	Unique	N/A	3	20.9
AFUA_1G16270	L-arabitol dehydrogenase	Unique	N/A	3	15.3
AFUA_2G15420	Ortholog of A. nidulans FGSC A4 : AN7598, N. fischeri NRRL 181 : NFIA_090660, Aspergillus flavus NRRL 3357 : AFL2T_03205, AFL2T_12541 and A. clavatus NRRL 1 : ACLA_074380	Unique	N/A	3	18.2
AFUA_3G04020	Ortholog of A. nidulans FGSC A4 : AN12386, A. oryzae RIB40 : AO090124000070, A. niger ATCC 1015 : 191450-mRNA, Aspergillus carbonarius ITEM 5010 : Acar5010_168494 and N. fischeri NRRL 181 : NFIA_	Unique	N/A	3	20.1
AFUB_101610	endoglucanase/cellulase, putative	Unique	N/A	3	20.1
AFUA_3G00710	Ortholog of A. nidulans FGSC A4 : AN8461, A. niger CBS 513.88 : An03g00770, A. oryzae RIB40 : AO090009000146, A. niger ATCC 1015 : 214715-mRNA and Aspergillus terreus NIH2624 : ATET_09131	Unique	N/A	2	12
AFUA_2G00967	Ortholog of A. nidulans FGSC A4 : AN11904, A. fumigatus Af293 : AFUA_3g02216, AFUA_7g00610, A. niger CBS 513.88 : An10g00560 and A. oryzae RIB40 : AO090010000166, AO090701000353	Unique	N/A	2	12.2
AFUA_7G04570	Putative Na/K ATPase alpha 1 subunit	Unique	N/A	2	3.4
AFUA_5G03010	Protein of unknown function;transcript induced by voriconazole	Unique	N/A	2	8.9
AFUA_8G00540	Non-ribosomal peptide synthetase (NRPS);PKS/NRPS hybrid;multidomain protein;required for pseurotin A production;pseurotin A gene cluster member;transcript induced by voriconazole;induced by hypoxia and in infected mouse lungs	Unique	N/A	2	45.6
AFUA_4G03370	Ortholog(s) have gamma-aminobutyric acid:hydrogen symporter activity, putrescine transmembrane transporter activity and role in gamma-aminobutyric acid transport, putrescine transport	Unique	N/A	2	4.8
AFUA_8G06830	Putative endo-1,4 beta-glucanase, a predicted secreted hydrolase with a fungal cellulose binding domain	Unique	N/A	2	10.6
AFUA_1G15240	Ortholog(s) have tubulin binding activity, role in tubulin complex assembly and prefoldin complex localization	Unique	N/A	2	29.2
AFUA_2G10790	Ortholog of A. nidulans FGSC A4 : AN5927, A. niger ATCC 1015 : 120353-mRNA, Aspergillus terreus NIH2624 : ATET_01498 and Aspergillus carbonarius ITEM 5010 : Acar5010_040299	Unique	N/A	2	4
AFUA_4G09550	Has domain(s) with predicted N-acetyltransferase activity and role in metabolic process	Unique	N/A	2	14.1
AFUA_8G05530	Putative fumarate reductase;conidia-enriched protein;hypoxia repressed protein;transcript up-regulated in conidia exposed to neutrophils;transcript downregulated in response to hypoxia	-1.00068	2.78518e-05	40	69.4
AFUA_2G15210	Ortholog(s) have RNA binding activity, role in nuclear mRNA splicing, via spliceosome and U4/U6 x U5 tri-snRNP complex, U6 snRNP, cytoplasmic mRNA processing body, nucleolus	-1.00074	0.0148941	5	68.1
AFUB_062060	oxidoreductase, short-chain dehydrogenase/reductase family, putative	-1.00166	0.000374834	2	43.6
AFUA_2G11000	Ortholog(s) have RNA polymerase II core binding, RNA polymerase II core promoter sequence-specific DNA binding transcription factor activity, TFIIF-class binding transcription factor activity	-1.00265	0.0003616	10	26.7
AFUA_6G13540	Carboxypeptidase Y;predicted signal sequence for secretion;transcript up-regulated in conidia exposed to neutrophils;induced by growth on BSA as a sole nitrogen source	-1.00959	0.000134012	19	44.4
AFUA_5G08300	Has domain(s) with predicted actin binding, calcium ion binding activity	-1.01057	0.0107749	5	20
AFUA_8G02130	Putative beta(1-3)glucanosyltransferase, belongs to the 7-member GEL family	-1.01273	0.00607296	8	17.7
AFUA_3G07150	Putative succinate-semialdehyde dehydrogenase;hypoxia repressed protein	-1.01603	0.000131241	41	84.4
AFUA_3G14060	Has domain(s) with predicted palmitoyl-(protein) hydrolase activity and role in cellular protein modification process	-1.01678	0.0139393	15	57.1
AFUA_8G00410	Methionine aminopeptidase type II;required for mycotoxin synthesis;induced by growth on BSA as a sole nitrogen source	-1.0245	3.21215e-05	19	51.5
AFUA_5G08930	Putative isovaleryl-CoA dehydrogenase;ortholog of A. nidulans ivdA;transcript induced by exposure to human airway epithelial cells	-1.02809	0.000465399	14	42
AFUA_6G00280	Has domain(s) with predicted nucleotide binding activity	-1.02887	0.000329813	6	29.6
AFUA_5G03750	Putative WW domain protein	-1.02894	0.0001352	15	45.8
AFUA_2G01170	1,3-beta-glucanosyltransferase with a role in elongation of 1,3-beta-glucan chains;glycosylphosphatidylinositol (GPI)-anchored protein;constitutively expressed during hyphal growth	-1.03133	0.000771462	23	59.3
AFUA_6G12480	NGG1 interacting factor	-1.04798	0.0119635	17	67.6
AFUA_5G07320	Putative polyADP-ribose polymerase (PARP)	-1.05172	0.000753513	16	35.9
AFUA_6G13180	Has domain(s) with predicted deaminase activity and role in purine ribonucleoside monophosphate biosynthetic process	-1.05206	6.3989e-05	11	28
AFUB_097420	Pfs, NACHT and Ankyrin domain protein	-1.05258	0.0412111	2	5.5
AFUA_6G00290	Has domain(s) with predicted 1-aminocyclopropane-1-carboxylate synthase activity, pyridoxal phosphate binding, transferase activity, transferring nitrogenous groups activity	-1.0545	3.38331e-05	19	53
AFUA_5G07740	Ku70, component of the nonhomologous end-joining machinery;mutants display an increased rate of homologous recombination	-1.06037	0.000182996	19	36.7
AFUA_5G04160	NTF2 and RRM domain protein	-1.0625	0.00922641	12	30.5
AFUA_1G04440	Has domain(s) with predicted nucleotide binding activity	-1.06795	0.000983315	7	28.5
AFUA_5G10780	UDP-glucose 4-epimerase;hypoxia induced protein	-1.07533	0.000135166	32	90.3
AFUA_6G05350	Putative aspartic-type endopeptidase;transcript induced by voriconazole;predicted signal sequence for secretion	-1.07789	0.00169442	8	37.3
AFUA_5G01750	Has domain(s) with predicted ubiquitin thiolesterase activity, zinc ion binding activity and role in ubiquitin-dependent protein catabolic process	-1.08791	0.0113673	8	9.4
AFUA_1G15810	Has domain(s) with predicted RNA binding, nucleotide binding activity, role in mRNA processing and nucleus localization	-1.09345	0.000256923	6	16.6
AFUA_3G12260	Ortholog of A. nidulans FGSC A4 : AN2845, A. oryzae RIB40 : AO090003000791, A. niger ATCC 1015 : 37158-mRNA, Aspergillus carbonarius ITEM 5010 : Acar5010_203796 and N. fischeri NRRL 181	-1.09572	0.0266588	2	30.4
AFUA_7G02570	Ortholog of A. nidulans FGSC A4 : AN9067/tinC, AN2167/hetC, A. fumigatus Af293 : AFUA_2g15840, A. niger CBS 513.88 : An15g06140 and A. oryzae RIB40 : AO090038000633, AO090012000230	-1.10308	1.95257e-05	35	57.1
AFUB_050850	conserved hypothetical protein	-1.10997	5.95623e-05	4	78.5
AFUA_5G10120	Has domain(s) with predicted L-aminoadipate-semialdehyde dehydrogenase activity, acyl carrier activity, cofactor binding, nucleotide binding, phosphopantetheine binding activity	-1.11562	0.000953944	7	9
AFUA_1G09450	Ortholog(s) have enzyme regulator activity, guanyl-nucleotide exchange factor activity, translation initiation factor activity and role in regulation of translational initiation	-1.1167	0.0372592	5	23.9
AFUA_6G09910	Has domain(s) with predicted catalytic activity	-1.1226	0.00280145	17	35.1
AFUA_4G13770	Putative glycosyl hydrolase;ortholog of A. nidulans AN3360	-1.1284	0.00494202	7	30.5
AFUA_3G05740	Aldose 1-epimerase	-1.13338	4.88285e-05	20	67.4
AFUA_1G12720	Ortholog of A. nidulans FGSC A4 : AN0996, A. niger CBS 513.88 : An08g05490, A. oryzae RIB40 : AO090012000642, A. niger ATCC 1015 : 175666-mRNA and Aspergillus carbonarius ITEM 5010 : Acar5010_511706	-1.13696	0.00441954	4	20.3
AFUA_5G11000	Ortholog of A. nidulans FGSC A4 : AN0211, A. niger CBS 513.88 : An14g02360, A. oryzae RIB40 : AO090026000751, A. niger ATCC 1015 : 41658-mRNA and Aspergillus terreus NIH2624 : ATET_07657	-1.14053	0.023519	7	46.6
AFUA_4G12870	Putative methylmalonate-semialdehyde dehydrogenase;transcript up-regulated in conidia exposed to neutrophils	-1.14895	0.000146243	33	58.8
AFUA_4G00200	Ortholog of A. nidulans FGSC A4 : AN5509, AN2837, A. oryzae RIB40 : AO090113000086, N. fischeri NRRL 181 : NFIA_045440, Aspergillus flavus NRRL 3357 : AFL2T_11584 and A. fumigatus A1163 : AFUB_100720	-1.14947	0.000836118	12	34.5
AFUA_2G07410	Ortholog(s) have role in anisotropic cell growth, hyphal growth	-1.15035	0.00542902	6	26.9
AFUA_1G11670	Ortholog of A. nidulans FGSC A4 : AN1119, A. niger CBS 513.88 : An08g03940, A. niger ATCC 1015 : 38383-mRNA and Aspergillus terreus NIH2624 : ATET_00379	-1.16057	0.0498203	2	42.9
AFUA_6G12300	RNP domain protein;conidia-enriched protein	-1.16505	8.73568e-05	24	59.8
AFUA_5G05710	Ortholog(s) have pseudouridine synthase activity	-1.16709	0.0170345	7	15.6
AFUA_6G07370	Ortholog of A. nidulans FGSC A4 : AN5204, A. niger CBS 513.88 : An07g09060, A. oryzae RIB40 : AO090005001564, N. fischeri NRRL 181 : NFIA_053050 and Aspergillus flavus NRRL 3357 : AFL2T_01458	-1.16816	3.36205e-05	9	25.9
AFUA_8G07030	Putative endo-1,4 beta-mannosidase, a predicted secreted hydrolase with a fungal cellulose binding domain	-1.18465	0.00202371	7	31.3
AFUA_2G14470	Has domain(s) with predicted UDP-N-acetylmuramate dehydrogenase activity, flavin adenine dinucleotide binding activity and role in oxidation-reduction process	-1.18478	0.000344147	13	46.1
AFUA_6G07590	Has domain(s) with predicted zinc ion binding activity	-1.18574	0.0418259	8	63.7
AFUA_4G07190	Ornathine carbamoyltransferase, enzyme of the arginine biosynthesis pathway;hypoxia induced protein	-1.18888	4.82372e-05	19	77.1
AFUA_1G12510	Has domain(s) with predicted nucleotide binding activity	-1.19639	0.00018923	13	57.3
AFUA_3G03250	Has domain(s) with predicted oxidoreductase activity, acting on the aldehyde or oxo group of donors, NAD or NADP as acceptor activity and role in oxidation-reduction process	-1.19839	0.00701492	13	50.4
AFUA_3G01850	Ortholog of A. fumigatus Af293 : AFUA_8g06520, A. oryzae RIB40 : AO090010000566, N. fischeri NRRL 181 : NFIA_002930, NFIA_099150 and Aspergillus flavus NRRL 3357 : AFL2T_11717	-1.19876	8.81903e-07	19	70.5
AFUA_3G00870	Has domain(s) with predicted FMN binding, N-acetyltransferase activity, riboflavin reductase (NADPH) activity and role in oxidation-reduction process	-1.20973	0.000298774	10	58.6
AFUA_1G06180	Has domain(s) with predicted L-ascorbic acid binding, iron ion binding, trimethyllysine dioxygenase activity and role in carnitine biosynthetic process, oxidation-reduction process	-1.21053	0.000356327	11	58.6
AFUA_8G01930	Has domain(s) with predicted methyltransferase activity and role in metabolic process	-1.21261	0.000249748	18	54
AFUA_1G00990	Has domain(s) with predicted nucleotide binding, oxidoreductase activity and role in oxidation-reduction process	-1.2227	1.45435e-05	18	85.1
AFUA_3G08620	Ortholog(s) have cytoplasm, nucleus localization	-1.22518	0.00154147	7	37.6
AFUA_2G11260	Putative 3-isopropylmalate dehydratase with a predicted role in nitrogen metabolism;protein induced by heat shock;SrbA-regulated during hypoxia	-1.23927	0.0197124	21	39.9
AFUA_3G01330	Class II aldolase/adducin domain protein;transcript up-regulated in conidia exposed to neutrophils	-1.24335	0.000715554	18	77.7
AFUA_2G03830	Allergen Asp f 4;higher expression in biofilm vs planktonic cells;transcript induced by growth on hydrogen peroxide	-1.25025	0.00475377	8	42.9
AFUA_7G05260	Has domain(s) with predicted nucleic acid binding, nucleotide binding activity	-1.25126	0.00136691	13	42.8
AFUA_6G00750	Putative pyruvate decarboxylase;transcript levels decrease during conidial germination	-1.2533	0.000201365	32	80
AFUA_1G14210	Has domain(s) with predicted catalytic activity, coenzyme binding, nucleotide binding activity and role in cellular metabolic process	-1.26122	0.00255003	7	23.1
AFUB_024850	isochorismatase family hydrolase, putative	-1.26678	0.0003209	2	59.4
AFUA_6G06520	Ortholog(s) have role in hypotonic response and barrier septum localization	-1.26868	0.000105823	25	36.8
AFUA_6G08680	Has domain(s) with predicted phosphatase activator activity	-1.27147	0.0113089	5	16.8
AFUA_6G08870	Has domain(s) with predicted nucleotidyltransferase activity and role in NAD biosynthetic process	-1.27159	0.0374462	7	36.8
AFUA_1G05520	Has domain(s) with predicted catalytic activity and role in cellular amino acid catabolic process	-1.27199	0.000284582	14	59
AFUA_2G10160	Has domain(s) with predicted catalytic activity and role in metabolic process	-1.2734	0.00632216	19	53.9
AFUA_4G07940	Has domain(s) with predicted nitronate monooxygenase activity and role in oxidation-reduction process	-1.2947	0.00804658	8	54.3
AFUA_5G02920	Ortholog(s) have NAD+ binding activity, role in nitrogen catabolite repression of transcription from RNA polymerase II promoter and nucleus localization	-1.29755	2.79433e-05	15	44.6
AFUA_6G03240	Has domain(s) with predicted ATP binding, protein kinase activity and role in protein phosphorylation	-1.30535	0.00902718	9	30.4
AFUA_3G11280	Putative family 18 (class V) chitinase;secreted protein	-1.30721	5.88763e-05	16	62.8
AFUA_5G00640	Has domain(s) with predicted oxidoreductase activity and role in metabolic process	-1.32099	0.0411919	13	72.4
AFUA_1G12340	Putative carnitine acetyl transferase with a predicted role in acetate metabolism;transcript up-regulated in conidia upon exposure to neutrophils	-1.3297	0.000106577	16	23.2
AFUA_6G09160	Has domain(s) with predicted acid-amino acid ligase activity and role in post-translational protein modification	-1.3315	0.000516717	4	26.7
AFUA_5G03110	Ortholog of A. nidulans FGSC A4 : AN11053, A. niger CBS 513.88 : An09g05280, An01g14890, A. oryzae RIB40 : AO090701000457, AO090102000514 and A. niger ATCC 1015 : 188240-mRNA, 35383-mRNA	-1.34424	0.000559846	14	48.1
AFUA_6G06930	Has domain(s) with predicted nucleotide binding, oxidoreductase activity and role in oxidation-reduction process	-1.3489	0.0061767	6	32
AFUA_2G10660	Putative mannitol-1-phosphate dehydrogenase;conidia-enriched protein;protein induced by heat shock;reacts with rabbit immunosera exposed to conidia;no human homolog	-1.35225	0.0247731	24	75.3
AFUA_4G14175	Ortholog of Neosartorya fischeri NRRL 181 : NFIA_102130	-1.35309	0.0451528	2	16
AFUB_100900	general amidase, putative	-1.35664	0.0154871	3	57.1
AFUA_3G01580	Putative glucose-methanol-choline (GMC) oxidoreductase;protein induced by hydrogen peroxide;hypoxia induced protein;repressed by gliotoxin exposure	-1.359	6.33634e-08	43	65.8
AFUA_3G08960	Has domain(s) with predicted epoxide hydrolase activity, role in response to toxin and membrane localization	-1.36514	0.000125193	13	44.9
AFUA_1G05580	Has domain(s) with predicted transferase activity, transferring glycosyl groups activity	-1.38892	0.000148554	11	22.3
AFUA_5G08910	Putative 3-methylcrotonyl-CoA carboxylase subunit alpha;transcript up-regulated in conidia exposed to neutrophils	-1.40147	0.00118324	27	56.2
AFUA_5G12840	Putative hydroxyacylglutathione hydrolase;conidia-enriched protein;transcript up-regulated in conidia exposed to neutrophils	-1.40209	0.00163028	19	78.9
AFUA_1G01000	Has domain(s) with predicted oxidoreductase activity, acting on paired donors, with incorporation or reduction of molecular oxygen, 2-oxoglutarate as one donor, and incorporation of one atom each of oxygen into both donors activity	-1.40892	0.000365968	23	64.4
AFUA_6G12530	Has domain(s) with predicted nucleotidyltransferase activity and role in RNA metabolic process, biosynthetic process	-1.44184	0.0355517	12	24.1
AFUA_1G07250	Ortholog(s) have role in microautophagy, polyphosphate metabolic process, protein localization, vacuolar transport, vacuole fusion, non-autophagic	-1.4584	0.00185621	15	27.5
AFUA_5G03780	Putative L-PSP endoribonuclease family protein	-1.46963	6.58899e-05	7	85.9
AFUA_4G06380	Putative sterol carrier protein;transcript up-regulated in conidia exposed to neutrophils	-1.4698	0.00308754	25	80.1
AFUA_1G06580	Ortholog of A. nidulans FGSC A4 : AN4252, AN10165, A. fumigatus Af293 : AFUA_1g11910, A. niger CBS 513.88 : An18g05640, An08g04120 and A. oryzae RIB40 : AO090001000456, AO09000	-1.48267	0.00325772	6	40.6
AFUA_2G15700	Ortholog(s) have role in cellular response to starvation, regulation of proteolysis and nucleus localization	-1.48456	0.000638952	15	34.1
AFUA_5G11870	Ortholog of A. nidulans FGSC A4 : AN10017, A. niger CBS 513.88 : An18g02830, A. oryzae RIB40 : AO090120000302 and Aspergillus terreus NIH2624 : ATET_02086	-1.48998	0.00164663	16	25.4
AFUA_2G17520	Has domain(s) with predicted N-acetyltransferase activity and role in metabolic process	-1.49977	0.000161517	7	50
AFUA_1G06370	Ortholog of S. cerevisiae : YGL242C, A. nidulans FGSC A4 : AN4220, A. niger CBS 513.88 : An18g04870, A. oryzae RIB40 : AO090120000078 and A. niger ATCC 1015 : 42921-mRNA	-1.50039	0.00299101	8	54.4
AFUA_3G00770	Ortholog of A. oryzae RIB40 : AO090012000678, N. fischeri NRRL 181 : NFIA_001390, Aspergillus flavus NRRL 3357 : AFL2T_03554, A. clavatus NRRL 1 : ACLA_063350 and Aspergillus terreus NIH2624 : AT	-1.50304	0.00623754	6	31
AFUA_4G10180	Has domain(s) with predicted 7S RNA binding activity, role in SRP-dependent cotranslational protein targeting to membrane and signal recognition particle localization	-1.51161	0.000959781	7	13.1
AFUA_3G09220	Putative P450 family fatty acid hydroxylase with a possible role in the hydroxylation of a very long-chain fatty acid	-1.51313	0.000771479	16	24.1
AFUA_4G00370	General amidase;induced by growth on BSA as a sole nitrogen source	-1.51435	5.37276e-06	3	55.2
AFUA_1G15430	Putative lipase/esterase;transcript induced by voriconazole	-1.51742	0.000106494	8	45.8
AFUA_1G03970	Putative mitochondrial translation initiation factor IF-2	-1.5204	0.00693453	16	20.6
AFUA_4G11080	Putative acetyl-coenzyme A synthetase with a predicted role in acetate metabolism;transcript up-regulated in conidia exposed to neutrophils;protein induced by heat shock;hypoxia repressed	-1.52535	5.50583e-07	47	68.8
AFUA_1G11530	Has domain(s) with predicted carbon-carbon lyase activity and role in cellular aromatic compound metabolic process	-1.53213	4.49183e-05	12	64.4
AFUA_2G02620	Ku80 DNA helicase;component of the nonhomologous end-joining machinery;mutants display an increased rate of homologous recombination	-1.54054	0.00543279	13	30.6
AFUA_3G03640	Putative siderophore iron transporter;SrbA-regulated during hypoxia	-1.54503	0.00103783	9	26.1
AFUA_3G07680	Putative ran GTPase activating protein	-1.56686	0.00205125	21	64
AFUA_5G02350	Putative carbon-nitrogen family hydrolase;transcript up-regulated in conidia exposed to neutrophils	-1.56873	0.00412205	11	57
AFUA_6G14330	Has domain(s) with predicted hydrolase activity	-1.5704	1.56193e-06	117	93.4
AFUA_4G06180	Ortholog(s) have protein serine/threonine kinase inhibitor activity	-1.58148	0.0215741	3	13.5
AFUA_2G08990	Ortholog(s) have GDP-dissociation inhibitor activity, GTPase activator activity, role in mature ribosome assembly, negative regulation of translational initiation	-1.59107	0.00786525	8	29
AFUA_5G05540	Putative nucleosome assembly protein	-1.59641	0.000464297	25	62.2
AFUA_1G06250	Has domain(s) with predicted catalytic activity and role in metabolic process	-1.60133	0.0472468	15	59.4
AFUA_6G02760	Has domain(s) with predicted catalytic activity, coenzyme binding, nucleotide binding activity and role in cellular metabolic process	-1.60463	0.000151014	9	40.8
AFUA_3G08760	Ortholog(s) have tRNA (guanine) methyltransferase activity, role in tRNA methylation and cytoplasm, nucleus localization	-1.61817	0.00376031	6	26.5
AFUA_2G09620	Ortholog of A. nidulans FGSC A4 : AN6051, A. niger CBS 513.88 : An16g05650, A. oryzae RIB40 : AO090011000693, A. niger ATCC 1015 : 184121-mRNA and Aspergillus terreus NIH2624 : ATET_043	-1.63912	0.0430092	15	53.8
AFUA_1G17140	Has domain(s) with predicted oxidoreductase activity and role in oxidation-reduction process, potassium ion transport, transmembrane transport	-1.6439	0.0024497	8	30.1
AFUA_1G15350	Has domain(s) with predicted O-acetyltransferase activity and cytoplasm localization	-1.64933	0.000286891	26	75.4
AFUA_5G08940	Ortholog(s) have methylcrotonoyl-CoA carboxylase activity and role in leucine catabolic process	-1.66031	0.000435716	19	49.7
AFUA_5G09790	Ortholog of A. nidulans FGSC A4 : AN8528, AN12291, A. niger CBS 513.88 : An15g05030, A. oryzae RIB40 : AO090010000330, A. niger ATCC 1015 : 53484-mRNA and Aspergillus terreus NIH2624 : ATET_10279	-1.66104	0.00113948	9	42.3
AFUA_6G14340	Has domain(s) with predicted UDP-N-acetylmuramate dehydrogenase activity, flavin adenine dinucleotide binding activity and role in oxidation-reduction process	-1.66429	0.000469076	14	43.7
AFUA_1G04680	Has domain(s) with predicted iron ion binding, iron-sulfur cluster binding activity and role in iron-sulfur cluster assembly	-1.67128	0.0403675	2	20.9
AFUA_5G02930	Has domain(s) with predicted role in cellular amino acid metabolic process	-1.68851	0.000759893	27	72.1
AFUA_4G12000	Putative phosphatidylinositol phospholipase C;transcript induced by exposure to human airway epithelial cells	-1.6918	6.24262e-06	23	67.5
AFUA_5G08030	Ortholog(s) have spore wall localization	-1.69626	0.000214629	7	34.6
AFUA_5G00920	Ortholog(s) have intracellular localization	-1.71782	1.08097e-05	13	37
AFUA_8G06490	ORF, Uncharacterized	-1.7341	0.0090555	18	41.3
AFUA_4G02980	Has domain(s) with predicted N-acetyltransferase activity and role in metabolic process	-1.766	4.38293e-05	10	58.5
AFUA_6G03340	Has domain(s) with predicted hydrolase activity	-1.76949	0.0012863	3	25
AFUA_2G01380	Has domain(s) with predicted N-acetyltransferase activity and role in metabolic process	-1.76988	8.56162e-06	11	65.2
AFUA_1G07200	Has domain(s) with predicted FMN binding, heme binding, oxidoreductase activity and role in oxidation-reduction process	-1.77641	0.0266329	19	58.6
AFUA_3G11780	Has domain(s) with predicted N-acetyltransferase activity, hydrolase activity, hydrolyzing O-glycosyl compounds activity and role in carbohydrate metabolic process	-1.83545	0.000963802	24	45.6
AFUA_2G03970	Ortholog(s) have cytoplasm, nucleus localization	-1.84046	9.73744e-05	12	49.5
AFUA_3G03670	ABC multidrug transporter with a predicted role in iron metabolism;part of an iron-regulated gene cluster;biofilm growth regulated protein	-1.84071	0.0055478	7	9.7
AFUA_2G15650	Ortholog of A. niger CBS 513.88 : An15g05880, A. oryzae RIB40 : AO090012000265, A. niger ATCC 1015 : 48814-mRNA and Aspergillus terreus NIH2624 : ATET_02436	-1.85949	0.000282151	19	32.1
AFUA_5G09150	Has domain(s) with predicted nucleotide binding, oxidoreductase activity and role in oxidation-reduction process	-1.87191	0.00391774	11	64.5
AFUA_5G10510	Has domain(s) with predicted ATP binding, ATPase activity, coupled to transmembrane movement of substances activity, role in transmembrane transport and integral to membrane localization	-1.8764	6.83285e-05	19	19
AFUA_3G11920	Has domain(s) with predicted lyase activity and role in metabolic process	-1.87955	0.00135794	17	71.9
AFUA_2G09810	Has domain(s) with predicted catalytic activity and role in cellular amino acid catabolic process	-1.88564	0.00939711	20	58.9
AFUA_4G07020	Has domain(s) with predicted FMN binding, heme binding, oxidoreductase activity and role in oxidation-reduction process	-1.89755	0.0208682	7	23.6
AFUA_5G13300	Putative extracellular aspartic endopeptidase;acid protease;predicted signal sequence for secretion;allergen Asp f 10;transcript induced by growth on hydrogen peroxide and by growth on BSA	-1.92565	0.000349048	8	37.2
AFUB_070970	hypothetical protein	-1.94722	0.000693692	8	16.1
AFUA_1G04800	Ortholog of A. nidulans FGSC A4 : AN10088, A. niger CBS 513.88 : An01g03720, A. oryzae RIB40 : AO090003000860 and Aspergillus terreus NIH2624 : ATET_02623	-1.98235	0.00120042	10	45.2
AFUA_1G12890	Putative 60S Ribosomal protein L5	-2.02047	0.00405706	18	54.9
AFUA_2G13300	Has domain(s) with predicted hydrolase activity, acting on carbon-nitrogen (but not peptide) bonds, in cyclic amides activity, role in histidine catabolic process to glutamate and formamide	-2.02623	7.04911e-06	38	76.4
AFUA_2G14490	Putative endoglucanase;transcript induced by voriconazole;repressed by exposure to artemisinin	-2.03511	0.00780335	8	21.9
AFUA_4G14420	Has domain(s) with predicted cation binding, lysozyme activity and role in cell wall macromolecule catabolic process, peptidoglycan catabolic process	-2.03819	0.000406123	4	21.4
AFUA_5G07500	Ortholog(s) have intracellular localization	-2.03994	0.00108594	17	46.1
AFUA_8G01100	Has domain(s) with predicted alpha-galactosidase activity and role in carbohydrate metabolic process	-2.06112	0.000667769	13	34.9
AFUA_3G14665	Ortholog of N. fischeri NRRL 181 : NFIA_062590 and A. fumigatus A1163 : AFUB_034560	-2.10515	0.00304936	5	62.1
AFUA_3G00900	Putative alpha-amylase;transcript up-regulated in conidia exposed to neutrophils;transcript induced by exposure to human airway epithelial cells;preferentially expressed at neutral pH	-2.12352	0.00433751	13	41.7
AFUA_3G06660	Putaive NIPSNAP family protein;transcript up-regulated in conidia exposed to neutrophils	-2.14155	0.00011234	19	73.2
AFUA_3G07940	Has domain(s) with predicted phosphatidylinositol phospholipase C activity and role in intracellular signal transduction, lipid metabolic process	-2.14618	0.000685424	7	17.6
AFUA_5G02670	Ortholog of N. fischeri NRRL 181 : NFIA_039410, A. clavatus NRRL 1 : ACLA_002480 and A. fumigatus A1163 : AFUB_051210	-2.15406	1.42012e-05	10	49.2
AFUA_6G12250	Has domain(s) with predicted CoA-transferase activity and role in ketone body catabolic process	-2.17945	3.92273e-05	25	71.2
AFUA_2G14810	Has domain(s) with predicted L-ascorbic acid binding, iron ion binding, oxidoreductase activity, acting on paired donors, with incorporation or reduction of molecular oxygen and 2-oxoglutarate	-2.19603	0.0146778	10	33.2
AFUA_5G06653	Ortholog of A. nidulans FGSC A4 : AN2252, A. niger CBS 513.88 : An17g01010, A. oryzae RIB40 : AO090701000198 and Aspergillus terreus NIH2624 : ATET_09359	-2.23625	0.0144445	2	27
AFUA_5G02330	Allergen Asp f 1;ribonuclease mitogillin family of cytotoxins;similar to restrictocin;inhibits protein synthesis in mammalian cells;18kD IgE-binding protein;expression increases in vivo	-2.25194	4.32661e-06	12	62.5
AFUA_8G00380	Ortholog of A. nidulans FGSC A4 : AN7083, A. niger CBS 513.88 : An03g03810, A. oryzae RIB40 : AO090020000720, AO090023000925, AO090012000367 and A. niger ATCC 1015 : 191148-mRNA	-2.26118	9.83207e-05	17	92.1
AFUA_6G08155	Has domain(s) with predicted role in proteolysis	-2.30245	1.59055e-07	10	48.6
AFUA_2G13070	Has domain(s) with predicted arginyltransferase activity and role in protein arginylation	-2.31339	7.74601e-05	6	25.4
AFUA_2G16070	Has domain(s) with predicted nickel cation binding activity and role in nitrogen compound metabolic process	-2.32888	1.23392e-05	14	50.4
AFUA_6G03590	Methylcitrate synthase;catalyses the condensation of propionyl-CoA and oxaloacetate to methylcitrate;conidia-enriched protein;mutants killed more readily by alveolar macrophages	-2.35488	6.41644e-05	29	66.5
AFUA_6G03230	Putative cell wall glucanase;predicted adhesin-like protein;transcript induced by voriconazole	-2.36985	7.62356e-06	4	20.4
AFUA_3G11930	Has domain(s) with predicted nucleotide binding, oxidoreductase activity	-2.41403	0.0143209	19	74.6
AFUA_3G02250	Has domain(s) with predicted catalytic activity, coenzyme binding, nucleotide binding activity and role in cellular metabolic process	-2.46766	4.01262e-05	13	58.7
AFUA_5G02470	Thiamine biosynthesis protein, phoB-regulated;protein induced by H2O2;reacts with rabbit immunosera exposed to conidia;hypoxia induced protein;transcript induced by exposure	-2.47296	2.05577e-09	38	86.5
AFUA_5G01690	Ortholog of A. niger CBS 513.88 : An16g01010, A. oryzae RIB40 : AO090003001364, Aspergillus terreus NIH2624 : ATET_09779 and A. niger ATCC 1015 : 210777-mRNA	-2.4876	7.19697e-05	11	56.1
AFUA_3G01490	Putative alcohol dehydrogenase	-2.49482	2.01228e-05	15	66
AFUA_1G04130	FG-GAP repeat protein;secreted	-2.55545	0.0417906	19	81.1
AFUA_8G00580	Putative elongation factor ElfB	-2.5721	0.000296967	10	45.1
AFUA_2G10240	Has domain(s) with predicted nucleotide binding, oxidoreductase activity and role in oxidation-reduction process	-2.59599	0.000971849	16	56.3
AFUA_4G03322	Ortholog of A. nidulans FGSC A4 : AN7177, A. niger CBS 513.88 : An14g01990, A. oryzae RIB40 : AO090011000139, A. niger ATCC 1015 : 53774-mRNA and Aspergillus terreus NIH2624 : ATET_02136	-2.63724	6.77129e-05	9	42.4
AFUA_3G01070	Has domain(s) with predicted oxidoreductase activity and role in metabolic process	-2.64944	0.000450464	12	44.1
AFUA_8G00400	Ortholog of A. oryzae RIB40 : AO090009000561 and A. fumigatus A1163 : AFUB_086170	-2.68144	3.26878e-05	9	45.1
AFUA_8G00550	Putative methyl transferase;member of the pseurotin A gene cluster;conidia-enriched protein;hypoxia induced protein	-2.73022	9.46288e-05	29	79.7
AFUA_8G00430	Ortholog of A. nidulans AN1088;hypoxia induced protein	-2.84911	6.65343e-05	10	68.8
AFUA_3G09110	Ortholog(s) have cytoplasm, nucleus localization	-2.94232	0.00900285	6	26.3
AFUA_8G00610	Putative cell surface protein	-2.96763	0.000758593	8	44.6
AFUA_2G09520	Putative endo-1,4 beta-glucanase, a predicted secreted hydrolase with a fungal cellulose binding domain;transcript levels decrease during conidial germination	-3.06104	2.69254e-05	14	42.1
AFUA_8G05760	Has domain(s) with predicted cofactor binding, nucleotide binding, oxidoreductase activity, acting on the CH-OH group of donors, NAD or NADP as acceptor activity and role in oxidation-reduction process	-3.09713	0.00316846	19	73.9
AFUA_6G07720	Putative phosphoenolpyruvate carboxykinase;transcript up-regulated in conidia exposed to neutrophils;transcript downregulated in response to hypoxia	-3.14419	0.000163381	22	58.1
AFUA_7G01000	Putative alcohol dehydrogenase involved in ethanol metabolism;predicted gene pair with AFUA_A_6G11430 (aldA);increased expression in biofilm;induced by L-tyrosine	-3.22407	0.000957955	38	80.1
AFUA_1G07720	Has domain(s) with predicted role in cellular process	-3.2837	2.70277e-06	35	41.9
AFUA_8G00440	Putative steroid monooxygenase;hypoxia induced protein	-3.29258	6.71658e-06	49	75.7
AFUA_5G02910	NAP family protein	-3.29426	0.000424136	14	40.1
AFUA_4G13760	Ortholog of A. nidulans FGSC A4 : AN7961, A. oryzae RIB40 : AO090010000492, N. fischeri NRRL 181 : NFIA_102620, Aspergillus flavus NRRL 3357 : AFL2T_07374, AFL2T_11654 and A. clavatus NRRL 1 : AC	-3.36782	8.82594e-06	7	62.1
AFUA_4G09220	Has domain(s) with predicted N,N-dimethylaniline monooxygenase activity, NADP binding, flavin adenine dinucleotide binding activity and role in oxidation-reduction process	-3.40757	0.000151565	51	85.8
AFUA_6G00180	Fibrinogen-binding protein of unknown function	-3.41065	5.40627e-07	4	38.5
AFUA_1G02290	Protein of unknown function;calcium downregulated	-3.46006	2.67473e-05	5	44.3
AFUA_8G04810	Has domain(s) with predicted ATP binding, protein serine/threonine kinase activity, protein tyrosine kinase activity and role in protein phosphorylation	-3.57814	0.000625707	10	43.2
AFUA_4G01290	Glycosyl hydrolase family 75 chitosanase;hydrolyzes beta-1,4-glycosidic linkage of chitosan;repressed by exposure to artemisinin	-3.67034	0.000117055	11	42.4
AFUA_8G00390	Has domain(s) with predicted O-methyltransferase activity	-3.748	0.000107382	14	72.6
AFUA_3G12790	Transcript up-regulated in conidia exposed to neutrophils	-3.91339	0.000108407	2	13.2
AFUA_3G07015	Septin;unique to filamentous fungi;localizes to long tubular structures within hyphae and to newly formed septa	-3.95095	0.00338115	18	40.1
AFUA_8G00480	(Ortholog of A. nidulans FGSC A4 : AN6818, A. oryzae RIB40 : AO090010000026, N. fischeri NRRL 181 : NFIA_093990, Aspergillus flavus NRRL 3357 : AFL2T_11293 and A. fumigatus A1163 : AFUB_086090	-4.06253	6.58802e-07	7	35
AFUA_7G05360	Has domain(s) with predicted DNA binding activity and nucleus localization	-4.18931	0.00106442	19	44.9
AFUA_6G11020	Has domain(s) with predicted 3-hydroxyisobutyrate dehydrogenase activity, coenzyme binding, nucleotide binding, phosphogluconate dehydrogenase (decarboxylating) activity and role in pentose-p	-4.27165	0.000537339	25	79.2
AFUA_6G12670	Has domain(s) with predicted hydrolase activity, acting on carbon-nitrogen (but not peptide) bonds, in linear amidines activity and role in metabolic process	-4.56769	0.000885329	30	73.7
AFUA_7G01010	Putative alcohol dehydrogenase;predicted gene pair with AFUA_A_5G06240 (alcC);induced by L-tyrosine;transcript up-regulated in conidia exposed to neutrophils	-4.84279	0.00176065	31	94.1
AFUA_8G00370	Putative polyketide synthase	-5.18983	1.11738e-06	49	32
AFUA_4G07610	Ortholog(s) have cytoplasm localization	-5.53482	0.00178209	27	39.7
AFUB_086030	hybrid NRPS/PKS enzyme, putative	-6.51932	2.95464e-06	5	46.6

## Sheet: Table S6
Table S6. Proteins with increased abundance, or unique to ∆mirCC2 grown for 72 h in iron-deplete MM compared to the wild-type strain. Data sorted by fold change, in descending order.
ID	Description	Log2(Fold Increase)	p-value	Peptides	Sequence coverage [%]
AFUA_4G08490	Putative acyl-CoA dehydrogenase;transcript up-regulated in conidia exposed to neutrophils	Unique	N/A	35	75.8
AFUA_8G00230	ANon-heme Fe(II) and alpha-ketoglutarate-dependent dioxygenase;phytanoyl-CoA dioxygenase family protein;catalyses the conversion of fumitremorgin B to verruculogen	Unique	N/A	19	72.2
AFUA_2G17470	L-PSP endoribonuclease family protein;calcium induced	Unique	N/A	8	70.7
AFUA_4G10610	Ortholog of A. nidulans FGSC A4 : AN1979, A. niger CBS 513.88 : An04g06070, A. niger ATCC 1015 : 214295-mRNA and Aspergillus terreus NIH2624 : ATET_04005	Unique	N/A	4	62.5
AFUA_8G01410	Putative chitinase with a predicted role in the degradation and recycling of fungal chitin during autolysis;N-terminal signal peptide that targets to the secretory pathway	Unique	N/A	14	59.8
AFUA_7G01060	Ortholog of A. nidulans FGSC A4 : AN7836, A. oryzae RIB40 : AO090003000833, N. fischeri NRRL 181 : NFIA_113770, Aspergillus flavus NRRL 3357 : AFL2T_02186 and Aspergillus terreus NIH2624 : ATET_0	Unique	N/A	16	57.4
AFUA_3G02270	Mycelial catalase;induced in hyphae exposed to neutrophils;protein induced in amphotericin B and H2O2;stuA-dependent up-regulation in developmentally competent hyphae;hypoxia repressed;SrbA-regulate	Unique	N/A	27	52.7
AFUA_7G04180	Copper amine oxidase;predicted gene pair with AFUA_A_3G00680	Unique	N/A	25	52.6
AFUA_4G14530	Putative theta class glutathione S-transferase	Unique	N/A	7	45.3
AFUA_6G12550	Ortholog(s) have iron ion transmembrane transporter activity, role in RNA splicing, mitochondrial iron ion transport and mitochondrion localization	Unique	N/A	4	33.7
AFUA_1G10100	Short-chain dehydrogenase	Unique	N/A	5	32.8
AFUA_6G08630	Ortholog of A. niger CBS 513.88 : An11g05700, A. oryzae RIB40 : AO090001000524, Aspergillus terreus NIH2624 : ATET_06604 and A. niger ATCC 1015 : 52985-mRNA	Unique	N/A	4	30.8
AFUA_5G13180	Putative agmatinase, phoB-regulated	Unique	N/A	4	26.3
AFUA_6G14470	Ortholog of A. nidulans FGSC A4 : AN5353, A. niger CBS 513.88 : An02g05680, A. oryzae RIB40 : AO090103000108, Aspergillus carbonarius ITEM 5010 : Acar5010_402230 and N. fischeri NRRL 181 : NFIA_0	Unique	N/A	4	25.2
AFUA_2G04480	Has domain(s) with predicted hydrolase activity, hydrolyzing O-glycosyl compounds activity and role in carbohydrate metabolic process	Unique	N/A	6	22.6
AFUA_3G14960	Has domain(s) with predicted hydrolase activity and role in metabolic process	Unique	N/A	3	13.1
AFUA_3G08390	Has domain(s) with predicted flavin adenine dinucleotide binding, tRNA dihydrouridine synthase activity and role in oxidation-reduction process, tRNA processing	Unique	N/A	5	13.1
AFUA_8G05280	Ortholog(s) have role in gene silencing by RNA	Unique	N/A	5	12.5
AFUA_2G13750	Has domain(s) with predicted role in vesicle docking involved in exocytosis	Unique	N/A	5	10.7
AFUA_2G15640	Has domain(s) with predicted integral to membrane localization	Unique	N/A	2	8.3
AFUA_1G04970	Has domain(s) with predicted role in lipid metabolic process	Unique	N/A	3	6.3
AFUA_5G08780	Putative cell wall glucanase;induced by exposure to artemisinin	Unique	N/A	3	6.1
AFUA_7G08530	Ortholog of A. niger CBS 513.88 : An10g00280, Aspergillus terreus NIH2624 : ATET_07069 and A. fumigatus A1163 : AFUB_097670, AFUB_098030	Unique	N/A	2	5.9
AFUA_5G04080	Putative oxidosqualene:lanosterol cyclase (OSLC) with a role in protostadienol biosynthesis;SrbA-regulated during hypoxia	Unique	N/A	2	5.3
AFUA_5G14040	Has domain(s) with predicted cysteine-type peptidase activity and role in proteolysis	Unique	N/A	3	3.9
AFUA_2G03460	Ortholog(s) have RNA polymerase II core promoter proximal region sequence-specific DNA binding transcription factor activity involved in negative regulation of transcription	Unique	N/A	3	3.5
AFUA_3G11320	Ortholog(s) have gamma-tubulin binding activity and cell septum, spindle pole body localization	Unique	N/A	3	2.9
AFUA_1G14330	Putative ABC transporter;mutation causes increased azole sensitivity	Unique	N/A	3	2.3
AFUA_8G04380	Has domain(s) with predicted oxidoreductase activity and role in oxidation-reduction process	4.90821	0.000238161	16	60.4
AFUA_3G14940	Putative elastase inhibitor	4.31668	0.000295759	4	70.1
AFUA_8G00200	Putative O-methyltransferase with a predicted role in fumitremorgin B synthesis	4.10664	0.000272889	20	60.1
AFUA_1G04130	FG-GAP repeat protein;secreted	4.10439	0.00120889	19	81.1
AFUA_1G06470	Ortholog of A. nidulans FGSC A4 : AN4245, A. niger CBS 513.88 : An18g05500, A. oryzae RIB40 : AO090001000449, A. niger ATCC 1015 : 120161-mRNA and Aspergillus terreus NIH2624	4.01748	0.000666462	29	51.2
AFUA_1G16250	Putative alpha-glucosidase B	3.52115	0.0063955	40	60.8
AFUA_3G01130	Ortholog of N. fischeri NRRL 181 : NFIA_001990, A. clavatus NRRL 1 : ACLA_063710, A. fumigatus A1163 : AFUB_047280 and Aspergillus carbonarius ITEM 5010 : Acar5010_409377	3.51198	0.000853291	11	59.4
AFUA_7G01010	Putative alcohol dehydrogenase;predicted gene pair with AFUA_A_5G06240 (alcC);induced by L-tyrosine;transcript up-regulated in conidia exposed to neutrophils	3.30118	0.00360553	31	94.1
AFUA_1G17250	Conidial cell wall hydrophobin involved in conidial cell wall composition;not required for normal rodlet layer;protein repressed by amphotericin B;upregulated in biofilm vs planktonic culture	3.21688	0.0367077	6	77.1
AFUA_1G16700	Has domain(s) with predicted beta-galactosidase activity, cation binding activity and role in carbohydrate metabolic process	3.07916	0.0110608	26	43.1
AFUA_2G16580	Has domain(s) with predicted hydrolase activity	2.90939	0.0011405	11	42.9
AFUA_2G12630	Allergen Asp f 13;putative alkaline serine protease;higher expression in biofilm vs planktonic cells;transcript induced by growth on hydrogen peroxide	2.69337	9.84489e-05	6	79.6
AFUA_1G14300	Putative fasciclin domain family protein with a predicted role in cell adhesion;transcript downregulated in response to amphotericin B;induced by exposure to artemisinin	2.54778	0.000215751	9	21
AFUA_4G11250	Putative carbonic anhydrase;decreased conidiation in the mutant;hypoxia induced protein	2.48751	0.00778915	14	61.3
AFUB_077890	dynamin GTPase, putative	2.34285	0.0112119	2	46.3
AFUA_8G02560	Ortholog(s) have glyceraldehyde-3-phosphate dehydrogenase (NAD+) (phosphorylating) activity and extracellular region, intracellular, membrane localization	2.32983	6.35841e-05	15	83.6
AFUA_6G07340	Ortholog(s) have kynurenine 3-monooxygenase activity, role in de novo NAD biosynthetic process from tryptophan and mitochondrial outer membrane localization	2.30516	0.000401846	19	50.6
AFUA_1G14560	Putative 1,2-alpha-mannosidase;secreted protein;fibrinogen-binding	2.30137	2.38355e-05	25	62.1
AFUA_1G13230	Has domain(s) with predicted RNA binding, RNA-directed DNA polymerase activity and role in RNA-dependent DNA replication	2.27406	5.56543e-05	40	49.5
AFUA_7G06680	AAA-family ATPase	2.18216	1.38099e-05	37	67.1
AFUA_5G02330	Allergen Asp f 1;ribonuclease mitogillin family of cytotoxins;similar to restrictocin;inhibits protein synthesis in mammalian cells;18kD IgE-binding protein;expression increases in vivo	2.1512	6.83902e-06	12	62.5
AFUA_8G01360	Has domain(s) with predicted carbon-nitrogen ligase activity, with glutamine as amido-N-donor activity	2.14096	2.75857e-06	13	40.5
AFUA_3G12100	Putative trehalase phosphorylase with a predicted role in the glucose-1-phosphate pathway	2.13751	7.36297e-06	27	58.6
AFUA_4G00290	Putative succinyl-CoA synthetase beta subunit with a predicted role in the citric acid cycle;transcript up-regulated in conidia exposed to neutrophils and down regulated during conidial germination	2.13059	0.00236292	14	55.5
AFUA_2G17330	Putative extracellular serine carboxypeptidase;predicted signal sequence for secretion;induced by growth on BSA as a sole nitrogen source	2.09387	0.00165233	15	36.5
AFUA_6G11890	Putative dynamin GTPase	2.03227	6.3592e-05	2	47.3
AFUA_5G09190	Ortholog(s) have bile acid-exporting ATPase activity, role in bile acid and bile salt transport and fungal-type vacuole localization	2.02232	2.34853e-05	19	17.5
AFUA_7G02340	Ortholog(s) have role in isoleucine biosynthetic process, mitochondrial translation and mitochondrial matrix localization	2.00295	2.06915e-06	7	54.8
AFUA_1G09510	Putative GPI-anchored protein;expression induced in biofilm	1.97822	0.00305247	2	34.5
AFUA_3G07890	Ortholog of A. nidulans FGSC A4 : AN2953, A. niger CBS 513.88 : An02g11360, A. oryzae RIB40 : AO090005001486, A. niger ATCC 1015 : 207278-mRNA and Aspergillus terreus NIH2624 : AT	1.94036	0.00176275	7	40.3
AFUA_1G05210	G protein-coupled receptor gamma subunit	1.93878	0.00653569	4	52.2
AFUA_1G06350	Ortholog of A. nidulans FGSC A4 : AN10518, A. niger CBS 513.88 : An18g05000, A. oryzae RIB40 : AO090001000412, A. niger ATCC 1015 : 212098-mRNA and N. fischeri NRRL 181 : NFIA_01	1.89911	0.0147952	13	79.1
AFUA_1G13195	Ortholog(s) have role in cristae formation and integral to mitochondrial inner membrane, mitochondrial crista junction localization	1.88564	0.00790412	4	49.5
AFUA_1G07500	Ortholog of A. nidulans FGSC A4 : AN5125, A. niger CBS 513.88 : An07g10060, Aspergillus flavus NRRL 3357 : AFL2T_03861, A. clavatus NRRL 1 : ACLA_027110 and A. fumigatus A1163 : AFUB_007820	1.87124	0.0151873	4	65.3
AFUA_1G01690	Has domain(s) with predicted electron carrier activity, heme binding, oxidoreductase activity, acting on paired donors and with incorporation or reduction of molecular oxygen, more	1.8606	0.00334639	24	63.3
AFUA_3G09830	Ortholog of A. nidulans FGSC A4 : AN5004, A. niger CBS 513.88 : An16g03500, A. niger ATCC 1015 : 41113-mRNA and Aspergillus terreus NIH2624 : ATET_04507	1.83701	0.000231626	3	16.9
AFUA_2G03820	Ortholog(s) have oxaloacetase activity and role in oxaloacetate metabolic process	1.82338	0.00966479	9	49.7
AFUA_6G11390	GPI-anchored 1,3-beta-glucanosyltransferase;role in conidiogenesis, cell wall composition, fungal burden in a mouse pulmonary infection;constitutively expressed during hyphal growth	1.80278	0.00367277	15	41.5
AFUA_8G02420	Ortholog of A. nidulans FGSC A4 : AN8906, A. niger CBS 513.88 : An03g06440, A. oryzae RIB40 : AO090010000669, A. niger ATCC 1015 : 126819-mRNA and Aspergillus carbonarius ITEM 5010 : Acar5010_056	1.79791	2.34622e-05	9	59.8
AFUA_8G02440	Putative c-4 methyl sterol oxidase with a predicted role in ergosterol biosynthesis;repressed by exposure to artemisinin;SrbA-regulated during hypoxia	1.79208	6.00988e-05	4	17.2
AFUA_2G16720	Has domain(s) with predicted catalytic activity	1.78688	0.0379158	2	47.1
AFUA_6G09980	Putative sphingolipid transporter;transcript up-regulated in conidia exposed to neutrophils	1.74776	0.00713584	10	10.8
AFUA_1G05270	Has domain(s) with predicted phosphoric diester hydrolase activity and role in lipid metabolic process	1.73662	0.0251844	10	47.6
AFUA_5G11230	Ras family GTPase protein	1.71475	0.00024154	12	68.5
AFUA_6G14280	Protein of unknown function;calcium downregulated	1.70264	0.000125063	12	27.4
AFUA_6G12870	ABC iron exporter;transcript up-regulated in conidia exposed to neutrophils	1.69347	5.1544e-05	9	15.1
AFUA_4G00280	Ortholog of A. nidulans FGSC A4 : AN4041, A. oryzae RIB40 : AO090701000844, N. fischeri NRRL 181 : NFIA_045350, Aspergillus flavus NRRL 3357 : AFL2T_06411 and A. clavatus NRRL 1 : ACLA_078580	1.6824	0.000186085	3	15.4
AFUA_4G11390	Ubiquinol-cytochrome c reductase complex 17 kd protein with a predicted role in oxidative phosphorylation	1.66563	0.0379854	2	15.2
AFUA_1G15820	Putative fatty acid hydroxylase with a possible role in the hydroxylation of a very long-chain fatty acid;sphingolipid biosynthesis	1.65619	0.00179183	10	29.8
AFUA_1G02820	Putative NADH-quinone oxidoreductase;conidia-enriched protein;induced by L-tyrosine;transcript up-regulated in conidia exposed to neutrophils	1.64622	0.0136149	8	54.7
AFUA_7G05380	Ortholog(s) have structural constituent of nuclear pore activity, role in nuclear pore complex assembly and endoplasmic reticulum, nuclear pore, ribosome localization	1.6336	0.000110938	4	14.5
AFUA_2G09030	Secreted dipeptidyl-peptidase;induced by growth on BSA as a sole nitrogen source;immunoreactive protein	1.62131	2.26116e-05	53	68.7
AFUA_6G14100	Putative mitochondrial carnitine:acyl carnitine carrier with a predicted role in acetate metabolism;transcript up-regulated in conidia exposed to neutrophils	1.61842	0.00477056	7	29.1
AFUA_7G06140	Putative secreted 1,4-beta-D-glucan glucanhydrolase	1.61825	0.00252636	31	57.4
AFUA_6G12860	Ortholog of A. nidulans FGSC A4 : AN10466, A. niger ATCC 1015 : 55701-mRNA, A. clavatus NRRL 1 : ACLA_086110, Aspergillus terreus NIH2624 : ATET_03319 and A. fumigatus A1163 : AFUB_001880	1.59168	0.0064958	8	25.2
AFUA_4G09950	Ortholog(s) have endoplasmic reticulum localization	1.58505	0.00128683	6	25.1
AFUA_1G02570	Aspartyl-tRNA synthetase;ortholog of A. nidulans AN0314;calcium downregulated	1.56697	0.0043356	35	54.8
AFUA_1G02130	Has domain(s) with predicted membrane localization	1.56611	0.000213478	7	9.8
AFUA_6G12930	Mitochondrial aconitate hydratase, predicted role in citric acid cycle;protein abundant in conidia;transcript upregulated in conidia exposed to neutrophils;reacts with rabbit immunosera exposed to A. fumigatus conidia;hypoxia induced	1.56522	9.62947e-06	56	76.6
AFUA_7G06570	Putative zinc/cadmium resistance protein;transcript downregulated in response to amphotericin B	1.53454	0.000900073	10	39.7
AFUA_4G04190	Ortholog of A. nidulans AN7033;calcium downregulated	1.5094	0.000939883	8	12.8
AFUA_4G08050	Ortholog(s) have phosphatidylinositol-3,5-bisphosphate 5-phosphatase activity, phosphatidylinositol-3-phosphatase activity, phosphatidylinositol-4-phosphate phosphatase activity	1.5027	0.000300043	12	30.4
AFUA_2G10090	40S ribosomal protein S15	1.5026	0.00702215	8	76.5
AFUA_2G14570	Ortholog(s) have zinc ion transmembrane transporter activity, role in cellular zinc ion homeostasis and fungal-type vacuole localization	1.49604	0.0028992	8	19.5
AFUA_4G09400	Putative protease	1.49007	0.000216218	15	32.3
AFUA_3G06890	Has domain(s) with predicted nucleic acid binding, nucleotide binding activity	1.46808	0.000362129	3	8.6
AFUA_4G04820	Putative C-4 methyl sterol oxidase with a predicted role in ergosterol biosynthesis;SrbA-regulated during hypoxia	1.46282	0.00339254	4	16.9
AFUA_4G10470	Putative sphingosine-1-phosphate lyase	1.44935	0.00261832	12	35
AFUA_4G12450	Putative PH domain protein;conserved lysine-rich protein;Yap1-dependent induction in response to hydrogen peroxide;hypoxia repressed protein	1.43877	5.50178e-05	39	59.8
AFUA_5G06320	Ortholog(s) have role in endoplasmic reticulum organization, nuclear pore complex assembly, vesicle-mediated transport and endoplasmic reticulum tubular network, integral to membrane	1.43689	0.0122506	6	20.7
AFUA_2G08290	Has domain(s) with predicted lipid binding activity	1.41807	0.000405863	33	54.9
AFUA_2G08130	60S ribosomal protein L44	1.41286	0.0138545	3	17.4
AFUB_086760	conserved hypothetical protein	1.41123	0.000526979	6	44.9
AFUA_7G00580	Putative adhesin;expression induced in biofilm	1.3903	0.000463002	4	21
AFUA_2G09910	Putative long chain fatty acid CoA ligase;fatty acid activator;hypoxia repressed protein	1.38691	5.47462e-05	34	55.5
AFUA_2G03110	Putative alkaline phosphatase, phoB-regulated	1.38462	3.88249e-06	24	55.4
AFUA_1G08940	Putative pheromone processing carboxypeptidase;predicted signal sequence for secretion	1.37589	0.00551381	8	16.3
AFUA_1G13140	G protein-coupled receptor alpha subunit	1.37343	0.00611509	19	63.7
AFUA_7G05340	Conserved protein, predicted adhesin;expression induced in biofilm	1.37245	7.53341e-05	11	14.7
AFUA_2G16800	Has domain(s) with predicted role in mitosis and chromosome, centromeric region, membrane, nucleus localization	1.36792	0.00241115	5	13.4
AFUA_4G10940	Ortholog of S. cerevisiae : YER010C, A. nidulans FGSC A4 : AN10700, A. niger CBS 513.88 : An04g05730, A. oryzae RIB40 : AO090003001122 and A. niger ATCC 1015 : 51189-mRNA	1.3617	0.0105093	7	36.5
AFUA_2G11010	Ortholog(s) have dihydroorotate dehydrogenase activity, orotate reductase (NADH) activity and role in de novo pyrimidine base biosynthetic process	1.35878	0.00570398	8	24.1
AFUA_3G01530	Putative phospholipase C	1.3104	3.47155e-05	14	49
AFUA_5G05680	Ortholog(s) have translation release factor activity, codon specific activity and role in asexual sporulation resulting in formation of a cellular spore, cytokinesis	1.30045	0.00441527	14	42.5
AFUA_3G06190	Cytochrome c oxidase subunit Via;hypoxia induced protein	1.29068	0.00199074	3	24.3
AFUA_4G03490	Putative secreted protease;sedolisin with tripeptidyl-peptidase activity;predicted signal sequence for secretion;induced by growth on BSA as a sole nitrogen source	1.2896	0.000410954	16	39.5
AFUA_7G03970	Ortholog of A. nidulans FGSC A4 : AN4260, AN1493, A. fumigatus Af293 : AFUA_8g04890, A. niger CBS 513.88 : An16g07920, A. oryzae RIB40 : AO090005000652 and A. niger ATCC 1015 : 127602-mRNA, 19389	1.28377	0.00326499	3	15.9
AFUA_3G00710	Ortholog of A. nidulans FGSC A4 : AN8461, A. niger CBS 513.88 : An03g00770, A. oryzae RIB40 : AO090009000146, A. niger ATCC 1015 : 214715-mRNA and Aspergillus terreus NIH2624 : ATET_09131	1.28196	0.0115581	2	12
AFUA_6G08510	Putative cell wall biosynthesis protein	1.28019	2.02363e-05	6	30.5
AFUA_8G05020	Putative secreted N-acetylhexosaminidase;highly expressed in biofilm	1.2777	1.70738e-05	27	64
AFUA_8G02780	Ortholog(s) have signal sequence binding activity, role in protein targeting to vacuole and Golgi apparatus localization	1.26449	0.00045652	37	34.4
AFUA_1G05960	Peptidase family M28 family protein;predicted signal sequence for secretion;induced by growth on BSA as a sole nitrogen source	1.26437	1.43776e-05	15	24.8
AFUA_1G17120	Elongation factor 1 gamma;induction in response to hydrogen peroxide Yap1-dependent	1.261	9.03322e-07	11	58.6
AFUA_1G08810	Mitochondrial glycerol-3-phosphate dehydrogenase;hypoxia repressed protein	1.26002	0.048869	17	33.8
AFUA_1G07740	Ortholog(s) have phospholipid-translocating ATPase activity and role in actin cortical patch localization, endocytosis, intracellular protein transport, phospholipid translocation	1.2496	0.00153294	8	22.5
AFUA_1G07450	Ortholog(s) have guanine nucleotide transmembrane transporter activity, role in cellular iron ion homeostasis, guanine nucleotide transport, mitochondrial genome maintenance	1.24943	0.00173576	17	56.6
AFUA_3G13440	Stomatin family protein;hypoxia induced protein	1.24859	0.0174908	11	41.2
AFUA_1G15140	Putative mitochondrial phosphate carrier protein;predicted gene pair with AFUA_A_1G02730	1.23893	0.00237016	10	51.7
AFUA_2G12180	Has domain(s) with predicted membrane localization	1.23642	0.00383459	5	22.9
AFUA_1G02410	Ortholog(s) have ATP-dependent 3-5 DNA helicase activity, ATP-dependent 5-3 DNA helicase activity and role in box C/D snoRNP assembly, histone exchange, rRNA processing	1.23615	0.0073665	19	48.8
AFUA_6G14340	Has domain(s) with predicted UDP-N-acetylmuramate dehydrogenase activity, flavin adenine dinucleotide binding activity and role in oxidation-reduction process	1.2351	0.00262212	14	43.7
AFUA_4G11300	Putative vacuolar ATPase 98 kDa subunit;transcript induced by exposure to human airway epithelial cells	1.23057	0.000210141	28	40.8
AFUA_2G02680	Putative matrix AAA protease;transcript induced by exposure to human airway epithelial cells	1.21182	0.0344292	27	42.6
AFUA_8G03905	Ortholog of A. nidulans FGSC A4 : AN9422, A. oryzae RIB40 : AO090103000004, N. fischeri NRRL 181 : NFIA_096610, Aspergillus flavus NRRL 3357 : AFL2T_12352 and A. clavatus NRRL 1 : ACLA_057230	1.20849	0.00407759	5	18.8
AFUA_4G03760	Putative glycine dehydrogenase	1.20411	7.97847e-06	56	69.1
AFUA_2G16830	Ortholog of A. nidulans FGSC A4 : AN7298, A. niger CBS 513.88 : An04g08900, A. oryzae RIB40 : AO090001000632, AO090102000137, A. niger ATCC 1015 : 194767-mRNA and Aspergillus	1.1977	0.000748955	17	70.3
AFUA_3G07360	Ortholog(s) have copper ion binding activity, role in copper ion transport, protein complex assembly and mitochondrial inner membrane localization	1.18972	0.0177722	10	37.6
AFUA_5G10490	Amidase;secreted protein;fibrinogen-binding	1.18904	0.0191787	11	26.2
AFUA_2G11340	Ortholog(s) have role in intracellular sterol transport and fungal-type vacuole lumen localization	1.18334	2.52053e-06	14	51.2
AFUA_1G10780	Glycine cleavage system T protein;SrbA-regulated during hypoxia	1.18059	0.000614423	27	76.7
AFUA_2G08750	Ortholog(s) have endodeoxyribonuclease activity, exodeoxyribonuclease activity, ribonuclease activity and role in DNA catabolic process, DNA recombination, RNA catabolic	1.17916	4.2554e-05	12	55.3
AFUA_5G12130	Ortholog(s) have GTPase activity and role in endocytosis, piecemeal microautophagy of nucleus, regulation of vacuole fusion, non-autophagic, vacuole fusion, non-autophagic, vacuole inheritance	1.16781	3.33055e-05	14	78.1
AFUA_3G07870	Extracellular serine rich protein;predicted secretory signal sequence;ortholog of A. nidulans AN2954	1.1676	4.24431e-05	15	39.6
AFUA_2G07810	Putative cytosolic hydroxymethyltransferase	1.16393	0.000109017	33	75.8
AFUA_7G01840	Ortholog of A. nidulans FGSC A4 : AN9149, A. niger CBS 513.88 : An12g00800, A. oryzae RIB40 : AO090038000561, A. niger ATCC 1015 : 56985-mRNA and Aspergillus terreus NIH2624	1.15908	0.000182484	51	48.5
AFUA_6G14250	Ortholog(s) have role in cellular copper ion homeostasis, endosomal transport, invasive growth in response to glucose limitation, pseudohyphal growth, vacuolar transport	1.15778	0.0317166	4	15.5
AFUA_3G10400	Dolichol-phosphate mannosyltransferase with a predicted role in N- and O-linked protein glycosylation	1.15556	0.00674114	6	29.8
AFUA_7G06030	Alpha-ketoglutarate-dependent taurine dioxygenase;SrbA-regulated during hypoxia	1.15413	0.000222443	10	41.5
AFUA_6G03260	Putative aspartic endopeptidase;predicted signal sequence for secretion	1.15029	1.23605e-05	8	25.3
AFUA_4G10710	Ortholog(s) have SNAP receptor activity and role in Golgi to vacuole transport, intra-Golgi vesicle-mediated transport, vacuole fusion, non-autophagic, vesicle fusion	1.13947	0.000264413	14	48.7
AFUA_6G08360	Thiazole biosynthesis enzyme;hypoxia induced protein;induced by gliotoxin exposure	1.12827	0.033098	19	73.8
AFUA_1G02070	Cytochrome C1	1.12802	0.028112	10	49.2
AFUA_2G04460	Ortholog of A. niger CBS 513.88 : An11g03170, A. oryzae RIB40 : AO090003000241, A. niger ATCC 1015 : 38927-mRNA and Aspergillus terreus NIH2624 : ATET_06066	1.12535	1.60342e-05	19	85.9
AFUA_4G06870	Ortholog of A. nidulans FGSC A4 : AN4395, A. niger CBS 513.88 : An04g01260, A. oryzae RIB40 : AO090023000901, A. niger ATCC 1015 : 54635-mRNA and Aspergillus terreus NIH2624 : ATET_05547	1.11575	0.0232689	7	27
AFUA_6G13650	Has domain(s) with predicted serine-type endopeptidase activity and role in proteolysis	1.10426	0.000690534	12	16.6
AFUA_1G15250	Ortholog of A. nidulans FGSC A4 : AN0861, A. oryzae RIB40 : AO090005001206, A. niger ATCC 1015 : 51725-mRNA and Aspergillus terreus NIH2624 : ATET_00827	1.10286	0.00328195	6	25.8
AFUA_Mt00120	Ortholog(s) have cytochrome-c oxidase activity, role in aerobic respiration, mitochondrial electron transport, cytochrome c to oxygen and mitochondrial respiratory chain complex IV localization	1.10228	0.00235488	3	14.6
AFUA_1G09660	Ortholog(s) have dicarboxylic acid transmembrane transporter activity, role in mitochondrial transport and mitochondrial inner membrane localization	1.10174	0.00787065	10	53.1
AFUA_5G08970	Oligosaccharyl transferase beta subunit with a predicted role in N-linked protein glycosylation;3 predicted transmembrane domains	1.09915	0.00606685	10	28.1
AFUA_5G01430	ThiJ/PfpI family protein;abundant in conidia	1.09805	0.0010023	8	50
AFUA_5G10540	Ortholog(s) have 1,4-alpha-glucan branching enzyme activity, role in glycogen biosynthetic process and cytoplasm localization	1.09701	4.85715e-05	41	64
AFUA_5G09310	Bax Inhibitor family protein;transcript up-regulated in conidia exposed to neutrophils	1.0967	0.00906286	3	8.9
AFUA_2G11190	Ortholog(s) have RNA polymerase II core binding, TFIIF-class binding transcription factor activity, chromatin binding activity	1.09282	0.00669522	10	34.8
AFUA_2G10590	Has domain(s) with predicted role in cell redox homeostasis	1.08313	0.00764859	9	15.9
AFUA_7G05400	Ortholog of A. niger CBS 513.88 : An07g02800, A. oryzae RIB40 : AO090005000380, Aspergillus terreus NIH2624 : ATET_06417 and A. niger ATCC 1015 : 48505-mRNA	1.08217	0.00192766	13	38.1
AFUA_4G08660	Oligosaccharyltransferase subunit ribophorin II with a predicted role in N-linked protein glycosylation;4 predicted transmembrane domains	1.06194	0.000194055	4	17.3
AFUA_2G16120	Has domain(s) with predicted endoplasmic reticulum localization	1.06138	0.00113121	5	36
AFUA_4G13500	Putative aldehyde dehydrogenase;transcript up-regulated in conidia exposed to neutrophils	1.06046	0.00184663	15	48.1
AFUA_6G13140	Ortholog(s) have 3,4-dihydroxy-2-butanone-4-phosphate synthase activity, role in aerobic respiration, riboflavin biosynthetic process and cytosol, mitochondrial intermembrane	1.05827	0.000893644	11	59.1
AFUA_4G05840	Ortholog(s) have nuclear pore localization	1.05068	0.00611445	5	6.4
AFUA_5G08550	Has domain(s) with predicted Rho guanyl-nucleotide exchange factor activity, role in intracellular signal transduction, regulation of Rho protein signal transduction	1.04926	0.0164483	9	13.7
AFUA_5G01990	BYS1 domain protein	1.04915	0.0168199	2	22.4
AFUA_5G07330	Putative carboxypeptidase S1;predicted signal sequence for secretion	1.04854	0.00150951	10	29
AFUA_4G06820	Putative glycophosphatidylinositol (GPI)-anchored cell wall protein with similarity to S. cerevisiae Ecm33p;mutant conidia display a cell separation defect	1.04309	0.00216429	14	47
AFUA_2G09790	Putative glucose-6-phosphate isomerase	1.03896	1.94858e-05	40	70.5
AFUA_1G14940	Has domain(s) with predicted heat shock protein binding, unfolded protein binding activity and role in protein folding	1.03528	0.00382814	12	26
AFUA_4G14450	Mannitol 2-dehydrogenase with a predicted role in mannitol metabolism	1.03509	0.0013702	11	35.5
AFUA_2G10300	40S ribosomal protein S17	1.03368	0.00120608	9	37.7
AFUA_6G00360	Ortholog of A. nidulans FGSC A4 : AN5387, A. niger CBS 513.88 : An13g01480, An18g00050, A. oryzae RIB40 : AO090023000455, AO090003001393, AO090001000640 and A. niger ATCC 1015 : 44775-mRNA	1.03255	4.38829e-05	22	75.1
AFUA_6G02450	Ortholog(s) have cytoplasmic stress granule localization	1.03195	0.00679565	2	17.7
AFUA_2G05510	Ortholog(s) have hydrogen ion transporting ATP synthase activity, rotational mechanism, proton-transporting ATPase activity, rotational mechanism activity	1.0313	0.00278578	3	31.7
AFUA_6G13830	Has domain(s) with predicted nucleotide binding, oxidoreductase activity and role in oxidation-reduction process	1.02412	0.000604687	13	51.3
AFUA_4G14040	Has domain(s) with predicted ATP binding activity	1.02337	0.00267794	22	47
AFUA_1G03740	Ortholog(s) have role in protein targeting to vacuole	1.02271	0.00146087	15	35.9
AFUA_5G10610	Ubiquinol-cytochrome c reductase iron-sulphur subunit precursor with a predicted role in oxidative phosphorylation;hypoxia induced protein;induced by exposure	1.01896	0.000270435	10	44.3
AFUA_2G09310	Has domain(s) with predicted hydrogen ion transporting ATP synthase activity, rotational mechanism, proton-transporting ATPase activity, rotational mechanism	1.00745	0.0154723	3	40.8
AFUA_3G10510	Ortholog of A. nidulans FGSC A4 : AN4937, A. niger CBS 513.88 : An16g04450, N. fischeri NRRL 181 : NFIA_066770, Aspergillus flavus NRRL 3357 : AFL2T_02403 and A. clavatus NRRL 1 : ACLA_038410	1.00493	0.0228718	4	38.2
AFUA_7G03700	Ortholog(s) have diacylglycerol O-acyltransferase activity, role in lipid storage, triglyceride biosynthetic process and integral to membrane, lipid particle localization	1.0033	0.0240621	5	29.4
AFUA_4G06950	Putative endoplasmic reticulum (ER) type II integral membrane protein with a predicted role in protein transport;transcript upregulated in response to amphotericin B	1.00322	0.0130092	10	50.6
AFUA_1G10110	Has domain(s) with predicted catalytic activity and role in metabolic process	1.00188	0.000203949	13	63.8

## Sheet: Table S7
Table S7. Proteins with decreased abundance in ∆mirCC2 grown for 72 h in iron-deplete MM compared to the wild-type strain. Data sorted by fold change, in descending order.
ID	Description	Log2(Fold Increase)	p-value	Sequence coverage [%]	Peptides
AFUA_6G09330	ORF, Uncharacterized	Unique	N/A	85.8	26
AFUA_2G04200	4-hydroxyphenylpyruvate dioxygenase involved in the L-tyrosine degradation pathway;induced by L-tyrosine	Unique	N/A	75.2	23
AFUA_5G14880	Ortholog(s) have mitochondrion localization	Unique	N/A	75.2	28
AFUA_5G14890	Ortholog of A. fumigatus A1163 : AFUB_079000	Unique	N/A	75	12
AFUA_5G15020	Arsenic methyltransferase;predicted gene pair with AFUA_A1G16110	Unique	N/A	60.5	12
AFUA_8G00540	Non-ribosomal peptide synthetase (NRPS);PKS/NRPS hybrid;multidomain protein;required for pseurotin A production;pseurotin A gene cluster member;transcript induced by voriconazole;induced by hypoxia and in infected mouse lungs	Unique	N/A	45.6	2
AFUA_8G05040	Has domain(s) with predicted lyase activity and role in metabolic process	Unique	N/A	45.3	12
AFUA_3G11840	Has domain(s) with predicted nucleotide binding, oxidoreductase activity and role in oxidation-reduction process	Unique	N/A	44.6	18
AFUA_5G04060	Ortholog(s) have ubiquitin-protein ligase activity, role in ER-associated protein catabolic process, chromatin assembly or disassembly, fungal-type cell wall organization	Unique	N/A	43.4	3
AFUA_7G04020	Ortholog of A. niger CBS 513.88 : An13g00480, N. fischeri NRRL 181 : NFIA_024980, A. clavatus NRRL 1 : ACLA_005710, Aspergillus terreus NIH2624 : ATET_04283 and A. fumigatus A1163 : AFUB_089550	Unique	N/A	43.4	12
AFUB_070980	hypothetical protein	Unique	N/A	42.5	6
AFUA_1G05980	Putative AMP-binding domain protein;transcript up-regulated in conidia exposed to neutrophils	Unique	N/A	38.4	12
AFUA_8G00480	Ortholog of A. nidulans FGSC A4 : AN6818, A. oryzae RIB40 : AO090010000026, N. fischeri NRRL 181 : NFIA_093990, Aspergillus flavus NRRL 3357 : AFL2T_11293 and A. fumigatus A1163 : AFUB_086090	Unique	N/A	35	7
AFUA_2G00750	Predicted oxidoreductase;SrbA-regulated during hypoxia	Unique	N/A	34.6	9
AFUA_3G00560	Has domain(s) with predicted catalytic activity, molybdenum ion binding, pyridoxal phosphate binding activity	Unique	N/A	33.5	4
AFUA_2G01930	Has domain(s) with predicted DNA binding activity	Unique	N/A	33.1	10
AFUA_7G04960	Has domain(s) with predicted N-acetyltransferase activity and role in metabolic process	Unique	N/A	31.7	3
AFUA_8G06070	Ortholog of N. fischeri NRRL 181 : NFIA_080500 and A. fumigatus A1163 : AFUB_081420	Unique	N/A	30.1	9
AFUA_1G07630	Has domain(s) with predicted nucleic acid binding, zinc ion binding activity	Unique	N/A	29.5	4
AFUA_1G15240	Ortholog(s) have tubulin binding activity, role in tubulin complex assembly and prefoldin complex localization	Unique	N/A	29.2	2
AFUA_6G09440	Has domain(s) with predicted ATP binding, tetrahydrofolylpolyglutamate synthase activity and role in folic acid-containing compound biosynthetic process	Unique	N/A	28.6	7
AFUA_2G09840	Ortholog(s) have 2-amino-4-hydroxy-6-hydroxymethyldihydropteridine diphosphokinase activity, dihydroneopterin aldolase activity, dihydropteroate synthase activity and role in tetrahydrofolate biosynthetic process	Unique	N/A	27.9	7
AFUA_6G09310	Putative family 18 Class V chitinase	Unique	N/A	27.4	12
AFUB_097890	hypothetical protein	Unique	N/A	26.8	3
AFUA_3G09110	Ortholog(s) have cytoplasm, nucleus localization	Unique	N/A	26.3	6
AFUA_4G06770	Has domain(s) with predicted iron ion binding, iron-sulfur cluster binding activity and role in iron-sulfur cluster assembly	Unique	N/A	25.9	4
AFUA_1G03460	Ortholog of A. nidulans FGSC A4 : AN0255, A. niger CBS 513.88 : An01g04670, A. oryzae RIB40 : AO090005000754, A. niger ATCC 1015 : 46681-mRNA and Aspergillus terreus NIH2624 : ATET_02549	Unique	N/A	23.8	3
AFUA_2G05090	Ortholog(s) have role in carbon utilization, regulation of gluconeogenesis and mitochondrial intermembrane space localization	Unique	N/A	22.9	2
AFUA_1G13950	Has domain(s) with predicted nucleotide binding, oxidoreductase activity and role in oxidation-reduction process	Unique	N/A	20.9	3
AFUA_4G12320	Ortholog of A. nidulans FGSC A4 : AN3661, A. niger CBS 513.88 : An01g07625, A. niger ATCC 1015 : 172413-mRNA and Aspergillus terreus NIH2624 : ATET_03116	Unique	N/A	20.9	5
AFUA_3G03700	Putative MFS sugar transporter;transcript up-regulated in conidia exposed to neutrophils	Unique	N/A	20.9	17
AFUA_6G07080	Ortholog(s) have role in ribosomal large subunit biogenesis and nucleolus localization	Unique	N/A	20.2	5
AFUA_3G04020	Ortholog of A. nidulans FGSC A4 : AN12386, A. oryzae RIB40 : AO090124000070, A. niger ATCC 1015 : 191450-mRNA, Aspergillus carbonarius ITEM 5010 : Acar5010_168494 and N. fischeri NRRL 181 : NFIA	Unique	N/A	20.1	3
AFUB_101610	endoglucanase/cellulase, putative	Unique	N/A	20.1	3
AFUA_4G14000	Putative tripeptidyl-peptidase of the sedolisin family;predicted signal sequence for secretion	Unique	N/A	19.9	6
AFUA_8G00910	Ortholog of A. nidulans FGSC A4 : AN9159, A. niger CBS 513.88 : An03g01180, A. oryzae RIB40 : AO090010000069, A. niger ATCC 1015 : 51373-mRNA and Aspergillus terreus NIH2624 : ATET_08648	Unique	N/A	19.2	3
AFUA_2G15420	Ortholog of A. nidulans FGSC A4 : AN7598, N. fischeri NRRL 181 : NFIA_090660, Aspergillus flavus NRRL 3357 : AFL2T_03205, AFL2T_12541 and A. clavatus NRRL 1 : ACLA_074380	Unique	N/A	18.2	3
AFUA_3G06750	Ortholog of A. nidulans FGSC A4 : AN4786, A. niger CBS 513.88 : An11g09580, A. oryzae RIB40 : AO090020000322, A. niger ATCC 1015 : 39417-mRNA and Aspergillus terreus NIH2624 : ATET_08745	Unique	N/A	17.9	3
AFUA_5G05770	1,3-beta-glucan synthase;predicted role in cell wall biogenesis;no human homolog	Unique	N/A	16.3	5
AFUB_070970	hypothetical protein	Unique	N/A	16.1	8
AFUA_7G00760	Has domain(s) with predicted catalytic activity and role in metabolic process	Unique	N/A	16	3
AFUA_1G03120	Ortholog of A. niger CBS 513.88 : An01g04910, A. oryzae RIB40 : AO090005000771, Aspergillus terreus NIH2624 : ATET_02526 and A. niger ATCC 1015 : 171196-mRNA	Unique	N/A	15.6	3
AFUA_1G16270	L-arabitol dehydrogenase	Unique	N/A	15.3	3
AFUA_4G09550	Has domain(s) with predicted N-acetyltransferase activity and role in metabolic process	Unique	N/A	14.1	2
AFUA_8G00510	Has domain(s) with predicted electron carrier activity, heme binding, oxidoreductase activity, acting on paired donors, with incorporation or reduction of molecular oxygen	Unique	N/A	13.8	5
AFUA_5G01010	Ortholog of A. niger CBS 513.88 : An11g08170, N. fischeri NRRL 181 : NFIA_041160, NFIA_057730, A. clavatus NRRL 1 : ACLA_004170 and A. fumigatus A1163 : AFUB_049470	Unique	N/A	13.5	4
AFUA_3G07410	Putative isoamyl alcohol oxidase	Unique	N/A	13.1	4
AFUA_6G03190	Ortholog of A. nidulans FGSC A4 : AN2111, A. fumigatus Af293 : AFUA_2g05230, A. niger CBS 513.88 : An11g05190, A. oryzae RIB40 : AO090010000628, AO090003000332 and A. niger ATCC 1015 : 179878-mRNA	Unique	N/A	12.3	3
AFUA_1G14770	Ortholog(s) have role in tRNA modification and cytoplasm, nucleus localization	Unique	N/A	11	4
AFUA_6G09030	Ortholog of A. nidulans FGSC A4 : AN1773, A. niger CBS 513.88 : An11g06790, A. oryzae RIB40 : AO090001000581, A. niger ATCC 1015 : 39213-mRNA and Aspergillus terreus NIH2624 : ATET_06662	Unique	N/A	10.7	2
AFUA_4G09300	Has domain(s) with predicted N-acetyltransferase activity and role in metabolic process	Unique	N/A	10.2	2
AFUA_5G13340	Ortholog(s) have protein serine/threonine phosphatase activity	Unique	N/A	10.1	5
AFUA_4G13910	Has domain(s) with predicted nucleic acid binding, zinc ion binding activity	Unique	N/A	9.3	4
AFUA_5G03010	Protein of unknown function;transcript induced by voriconazole	Unique	N/A	8.9	2
AFUA_2G13290	GYF domain protein	Unique	N/A	8	8
AFUA_7G01420	Ortholog(s) have role in mitochondrial translation and mitochondrion localization	Unique	N/A	7.9	4
AFUA_6G04910	Ortholog(s) have leucine-tRNA ligase activity, mRNA binding activity, role in Group I intron splicing, leucyl-tRNA aminoacylation, mitochondrial translation and mitochondrion localization	Unique	N/A	7.8	4
AFUA_1G07490	Has domain(s) with predicted microtubule binding activity, role in microtubule cytoskeleton organization and cytoplasm localization	Unique	N/A	7.6	5
AFUA_7G01910	Ortholog of A. nidulans FGSC A4 : AN9119, A. niger CBS 513.88 : An12g00730, A. oryzae RIB40 : AO090038000567, A. niger ATCC 1015 : 43641-mRNA and Aspergillus terreus NIH2624 : ATET_01819	Unique	N/A	7.5	3
AFUA_4G09260	Ortholog of Aspergillus fumigatus A1163 : AFUB_066390	Unique	N/A	7.3	2
AFUA_6G09305	Ortholog of Aspergillus fumigatus A1163 : AFUB_092810	Unique	N/A	6.5	2
AFUA_6G13460	Ortholog of A. nidulans FGSC A4 : AN5448, A. niger CBS 513.88 : An08g08850, A. niger ATCC 1015 : 175603-mRNA, N. fischeri NRRL 181 : NFIA_059420 and Aspergillus flavus NRRL 3357 : AFL2T_12228	Unique	N/A	6.3	4
AFUA_5G09620	Has domain(s) with predicted tRNA (adenine-N1-)-methyltransferase activity and role in tRNA methylation	Unique	N/A	5.6	2
AFUA_1G05640	Has domain(s) with predicted protein tyrosine phosphatase activity and role in dephosphorylation	Unique	N/A	5.3	3
AFUA_3G05830	Ortholog of A. nidulans FGSC A4 : AN10409, A. niger CBS 513.88 : An11g10770, A. oryzae RIB40 : AO090020000051, A. niger ATCC 1015 : 39512-mRNA and Aspergillus terreus NIH2624 : ATET_08957	Unique	N/A	5.3	4
AFUA_2G12880	Has domain(s) with predicted role in ribosome biogenesis and nucleus localization	Unique	N/A	5.2	3
AFUA_1G11450	Ortholog of A. nidulans FGSC A4 : AN1156, A. niger CBS 513.88 : An08g03570, A. oryzae RIB40 : AO090038000280, A. niger ATCC 1015 : 52740-mRNA and Aspergillus terreus NIH2624 : ATET_00335	Unique	N/A	4.5	6
AFUA_2G10790	Ortholog of A. nidulans FGSC A4 : AN5927, A. niger ATCC 1015 : 120353-mRNA, Aspergillus terreus NIH2624 : ATET_01498 and Aspergillus carbonarius ITEM 5010 : Acar5010_040299	Unique	N/A	4	2
AFUA_3G11500	Has domain(s) with predicted ADP binding, ATP binding activity and role in apoptotic process	Unique	N/A	4	4
AFUA_2G00870	Ortholog of A. nidulans FGSC A4 : AN8478, A. oryzae RIB40 : AO090020000348, N. fischeri NRRL 181 : NFIA_099010, A. clavatus NRRL 1 : ACLA_004700 and A. fumigatus A1163 : AFUB_017950	-1.00335	0.0447606	6	17.9
AFUA_4G10100	Has domain(s) with predicted oxidoreductase activity and role in oxidation-reduction process	-1.00724	0.0380356	12	32
AFUA_3G12850	Has domain(s) with predicted acid-amino acid ligase activity and role in post-translational protein modification	-1.01034	0.000413618	6	41
AFUA_5G09330	CipC-like, hyphal-specific protein;not concanamycin A or stress induced as it is in A. nidulans;reacts with rabbit immunosera exposed to A. fumigatus conidia	-1.01934	0.0296553	17	85.4
AFUA_6G01790	Ortholog of A. nidulans FGSC A4 : AN8599, N. fischeri NRRL 181 : NFIA_047950, A. clavatus NRRL 1 : ACLA_098930 and A. fumigatus A1163 : AFUB_096560	-1.02195	0.0136405	13	61.7
AFUA_2G10620	Has domain(s) with predicted ATP binding, protein serine/threonine kinase activity and role in protein phosphorylation	-1.02355	0.0154474	13	27.9
AFUA_1G13540	Ortholog(s) have cytoplasm localization	-1.02604	0.00760928	7	28.1
AFUA_2G03790	Ortholog(s) have lipid binding activity and role in endocytosis, exocytosis, late endosome to vacuole transport, maintenance of cell polarity, sterol metabolic process	-1.03589	0.0066561	15	53
AFUA_1G07650	Has domain(s) with predicted oxidoreductase activity and role in oxidation-reduction process	-1.03686	0.00607345	17	76.7
AFUA_1G16470	Ortholog(s) have 3-tRNA processing endoribonuclease activity, role in tRNA 3-trailer cleavage, endonucleolytic and mitochondrion, nucleus localization	-1.03713	0.00939255	12	17.9
AFUA_5G03610	Ortholog(s) have protein phosphatase type 1 regulator activity	-1.04722	0.00108311	18	55.6
AFUA_4G10240	Ortholog(s) have mRNA binding activity, role in nuclear mRNA splicing, via spliceosome and U1 snRNP, U2-type prespliceosome, U4/U6 x U5 tri-snRNP complex, U5 snRNP	-1.0474	0.00358414	4	51.7
AFUA_3G11810	Ortholog of A. nidulans FGSC A4 : AN10373, A. niger CBS 513.88 : An02g07640, A. oryzae RIB40 : AO090003000743, A. niger ATCC 1015 : 197516-mRNA and Aspergillus terreus NIH2624 : ATET_04726	-1.04744	0.000311025	6	18
AFUA_3G14320	Has domain(s) with predicted role in vesicle docking involved in exocytosis	-1.04966	0.00207969	11	28.8
AFUA_2G11840	Transcriptional corepressor;ortholog of A. nidulans ssnF;calcium induced;mutation causes increased azole sensitivity	-1.05354	0.00960212	13	24.2
AFUA_6G12950	Trehalose-6-phosphate synthase;trehalose biosynthesis;hypervirulent in combination with tpsA mutation, in a mouse model of pulmonary infection;predicted gene pair with AFUA_A_2G04010;transcript up in neutrophil-exposed conidia	-1.05497	0.00242318	20	64.9
AFUA_2G03830	Allergen Asp f 4;higher expression in biofilm vs planktonic cells;transcript induced by growth on hydrogen peroxide	-1.0557	0.0246942	8	42.9
AFUA_5G12570	Ortholog(s) have RNA binding activity, role in nuclear mRNA splicing, via spliceosome and U4/U6 x U5 tri-snRNP complex, U6 snRNP, nucleolus, small nucleolar ribonucleoprotein	-1.05808	0.0265302	3	74.7
AFUA_6G13490	Putative glutamate decarboxylase;predicted gene pair with AFUA_A_8G06020;SrbA-regulated during hypoxia	-1.06341	0.00124522	35	81
AFUA_8G04800	Putative valyl-tRNA synthetase;transcript induced by exposure to human airway epithelial cells	-1.06409	0.00043025	52	62.2
AFUA_1G12170	Putative translation elongation factor EF-Tu;hypoxia induced protein	-1.06805	0.0003955	33	70.2
AFUA_5G10770	Ortholog(s) have cytoplasmic mRNA processing body localization	-1.07055	0.0105535	6	8.6
AFUA_1G11530	Has domain(s) with predicted carbon-carbon lyase activity and role in cellular aromatic compound metabolic process	-1.07407	0.0049221	12	64.4
AFUA_2G01750	Has domain(s) with predicted aminopeptidase activity, metalloexopeptidase activity and role in cellular process, proteolysis	-1.09573	7.81237e-05	19	59.3
AFUA_5G13870	Ortholog of A. nidulans FGSC A4 : AN12272 and A. fumigatus A1163 : AFUB_061610	-1.09833	0.0114614	3	30.6
AFUA_5G06430	Mitochondrial large ribosomal subunit L7;transcript induced by exposure to human airway epithelial cells	-1.09873	0.00177506	7	35.6
AFUA_5G05590	Aspartate kinase;role in amino acid biosynthesis;no human homolog	-1.10167	0.00347593	15	45.9
AFUA_5G13040	Ortholog(s) have enzyme regulator activity, guanyl-nucleotide exchange factor activity, translation initiation factor activity and role in regulation of translational initiation	-1.10566	0.00589705	7	26.3
AFUA_6G09080	Has domain(s) with predicted role in intracellular protein transport and intracellular localization	-1.10645	0.0293134	5	21.8
AFUA_5G11340	Ortholog(s) have enzyme regulator activity, guanyl-nucleotide exchange factor activity, translation initiation factor activity and role in regulation	-1.11286	0.0161324	5	31.7
AFUA_3G08020	Ortholog(s) have phosphatidylinositol binding activity and mitochondrion localization	-1.11442	0.00520112	10	11.5
AFUA_4G13550	Has domain(s) with predicted nucleotide binding, oxidoreductase activity and role in oxidation-reduction process	-1.11607	0.000532815	10	46.2
AFUA_3G09350	Ortholog(s) have tubulin binding activity, role in protein folding, tubulin complex assembly and prefoldin complex localization	-1.11934	0.00752907	2	16.5
AFUA_2G06240	Ortholog(s) have dCMP deaminase activity, role in dTMP biosynthetic process, dUMP biosynthetic process and cytoplasm localization	-1.1205	0.00541386	7	25.9
AFUA_2G12200	cAMP-dependent protein kinase catalytic subunit;activity redundant with PkaC;both isoforms act to regulate germination, cell wall homeostasis and growth on fermentable	-1.12378	0.00782177	12	31.6
AFUA_3G12800	Ortholog of A. nidulans FGSC A4 : AN3122, A. niger CBS 513.88 : An02g08820, A. oryzae RIB40 : AO090012000842, A. niger ATCC 1015 : 207105-mRNA and Aspergillus terreus NIH2624	-1.1245	0.00111928	25	48.5
AFUA_5G03700	Has domain(s) with predicted protein phosphatase inhibitor activity and role in regulation of phosphoprotein phosphatase activity, regulation of signal transduction	-1.12662	0.000768889	8	52.6
AFUA_3G05650	Trehalose 6-phosphate phosphatase (T6PP);1 of 2 A. fumigatus T6PP;required for cell wall integrity, tolerance to high temperature, cell wall stress, virulence	-1.13086	0.00949134	36	55
AFUA_3G13350	Has domain(s) with predicted RNA binding, pseudouridine synthase activity and role in pseudouridine synthesis	-1.13359	0.00691652	4	13.9
AFUA_2G10230	Putative inositol oxygenase	-1.13727	0.0490567	8	45.7
AFUA_3G11970	C2H2 finger domain transcription factor	-1.14161	0.0348213	7	11.8
AFUA_4G11310	Fructose-1,6-bisphosphatase	-1.1426	0.00606973	29	79.6
AFUA_3G13410	Ortholog of A. nidulans FGSC A4 : AN3166, A. oryzae RIB40 : AO090012000790, A. niger ATCC 1015 : 137007-mRNA, N. fischeri NRRL 181 : NFIA_063950 and Aspergillus flavus NRRL 3357 : AFL2T_03654	-1.14539	0.0400502	2	16.6
AFUA_7G01860	Putative heat shock protein;protein levels increase in response to amphotericin B;transcript induced by exposure to human airway epithelial cells;induced by gliotoxin exposure	-1.14684	0.00109397	35	64.1
AFUA_6G09920	Ortholog of A. nidulans FGSC A4 : AN10946, A. niger CBS 513.88 : An11g07970, A. oryzae RIB40 : AO090001000626, N. fischeri NRRL 181 : NFIA_055650 and A. clavatus NRRL 1 : ACLA_082990	-1.14837	0.000372613	30	61.8
AFUA_7G00850	Has domain(s) with predicted N-acetyltransferase activity and role in metabolic process	-1.15479	0.0027813	12	79.6
AFUA_7G04460	Ortholog(s) have Rab geranylgeranyltransferase activity, role in ER to Golgi vesicle-mediated transport, protein geranylgeranylation, protein targeting to membrane and Rab-protein	-1.15625	0.0237662	8	40.2
AFUA_1G14220	Nucleolar protein	-1.15662	0.00125293	17	61.2
AFUA_2G10290	Ortholog of A. nidulans FGSC A4 : AN5978, A. niger CBS 513.88 : An16g04700, A. niger ATCC 1015 : 200967-mRNA and Aspergillus terreus NIH2624 : ATET_04464	-1.15729	3.84288e-05	8	24.6
AFUA_6G12270	Ortholog(s) have ubiquitin-specific protease activity and role in protein deubiquitination, ubiquitin-dependent protein catabolic process via the multivesicular body sorting pathway	-1.15888	0.00664926	24	29.6
AFUA_6G09160	Has domain(s) with predicted acid-amino acid ligase activity and role in post-translational protein modification	-1.15972	0.0232179	4	26.7
AFUA_2G04700	Has domain(s) with predicted RNA binding activity	-1.1633	0.00480865	32	35.2
AFUA_6G06520	Ortholog(s) have role in hypotonic response and barrier septum localization	-1.16458	0.000204474	25	36.8
AFUA_4G02940	Has domain(s) with predicted protein dimerization activity, sequence-specific DNA binding, sequence-specific DNA binding transcription factor activity and role in regulation of transcription	-1.16533	0.0207381	4	18.7
AFUA_8G01930	Has domain(s) with predicted methyltransferase activity and role in metabolic process	-1.16557	8.96859e-05	18	54
AFUA_3G14500	Has domain(s) with predicted oxidoreductase activity, acting on paired donors, with incorporation or reduction of molecular oxygen, 2-oxoglutarate as one donor, and incorporation of one	-1.16842	0.0217406	13	24.9
AFUA_2G06330	Putative ubiquitin C-terminal hydrolase;conidia-enriched protein	-1.16947	0.000274343	29	53.9
AFUA_3G10610	Ortholog of A. nidulans FGSC A4 : AN4929, A. niger CBS 513.88 : An02g06220, A. oryzae RIB40 : AO090003000605, A. niger ATCC 1015 : 52257-mRNA and Aspergillus terreus NIH2624 : ATET_04590	-1.17115	0.000184582	19	29.3
AFUA_2G10160	Has domain(s) with predicted catalytic activity and role in metabolic process	-1.17976	0.0081472	19	53.9
AFUA_2G10600	Putative NADH dehydrogenase;mutation causes increased azole resistance	-1.18284	0.0139957	8	45.9
AFUA_3G03410	Enoyl-CoA hydratase/isomerase family protein	-1.18285	0.000776423	9	55.6
AFUA_6G13120	Ortholog(s) have ribonucleoprotein complex binding activity	-1.18374	0.0197143	41	26.5
AFUA_1G11670	Ortholog of A. nidulans FGSC A4 : AN1119, A. niger CBS 513.88 : An08g03940, A. niger ATCC 1015 : 38383-mRNA and Aspergillus terreus NIH2624 : ATET_00379	-1.18831	0.0440435	2	42.9
AFUA_2G15590	Putative sulphite reductase	-1.18866	0.0434034	22	25.9
AFUA_4G01400	ThiJ/PfpI family protein;predicted gene pair with AFUA_A_3G02420	-1.19376	0.000299528	6	49.2
AFUA_3G06670	Putative pyridoxamine phosphate oxidase;transcript up-regulated in conidia exposed to neutrophils	-1.19635	0.000391774	7	42.4
AFUA_5G03080	Putative septin;hypoxia repressed protein;repressed by exposure to artemisinin	-1.19892	0.00274582	23	74
AFUA_4G10050	Calmodulin	-1.20006	0.00467892	18	99.3
AFUA_3G09220	Putative P450 family fatty acid hydroxylase with a possible role in the hydroxylation of a very long-chain fatty acid	-1.20562	0.0223746	16	24.1
AFUA_1G05500	40S ribosomal protein S12	-1.20869	0.000118152	16	67.4
AFUA_2G11475	Ortholog(s) have role in endocytosis, establishment or maintenance of actin cytoskeleton polarity, vacuole organization and integral to Golgi membrane localization	-1.20942	0.012711	16	67.9
AFUA_5G03470	Has domain(s) with predicted queuine tRNA-ribosyltransferase activity and role in queuosine biosynthetic process	-1.21041	0.00113283	7	21.9
AFUA_1G17140	Has domain(s) with predicted oxidoreductase activity and role in oxidation-reduction process, potassium ion transport, transmembrane transport	-1.21049	0.00475181	8	30.1
AFUA_4G13720	Mitogen-activated protein kinase;activated by phosphorylation;role in cell wall signaling and the oxidative stress response;mpkA(p)-lacZ expression increased by cell wall disturbing compounds	-1.2112	0.00252407	16	56.8
AFUA_6G11720	Ortholog of A. niger CBS 513.88 : An08g04630, A. oryzae RIB40 : AO090011000010, A. niger ATCC 1015 : 126535-mRNA, N. fischeri NRRL 181 : NFIA_057390 and Aspergillus flavus NRRL 3357 : AFL2T_04820	-1.22306	0.00646448	5	28.4
AFUA_7G05980	Ortholog(s) have role in nuclear mRNA splicing, via spliceosome and U1 snRNP, U2-type prespliceosome, U4/U6 x U5 tri-snRNP complex, U5 snRNP localization	-1.22311	0.0211342	3	43.2
AFUA_1G13020	Ortholog(s) have role in response to DNA damage stimulus	-1.2267	0.0398895	14	39.9
AFUA_4G07210	Mitochondrial acetolactate synthase small subunit;hypoxia induced protein;SrbA-regulated during hypoxia	-1.22864	0.0303452	19	72.2
AFUA_4G06960	Has domain(s) with predicted zinc ion binding activity and intracellular localization	-1.23921	0.00245445	14	63.1
AFUA_4G00970	Ortholog(s) have IMP 5-nucleotidase activity and role in inosine salvage, nicotinamide riboside biosynthetic process, nicotinic acid riboside biosynthetic process	-1.2398	0.00468681	12	43.3
AFUA_2G15210	Ortholog(s) have RNA binding activity, role in nuclear mRNA splicing, via spliceosome and U4/U6 x U5 tri-snRNP complex, U6 snRNP, cytoplasmic mRNA processing body, nucleolus	-1.24804	0.0188618	5	68.1
AFUA_3G05340	Ortholog of A. fumigatus A1163 : AFUB_043660	-1.25643	0.00273402	4	23.5
AFUA_8G05500	Ortholog(s) have role in cleistothecium development, hyphal growth, response to DNA damage stimulus and signalosome localization	-1.26448	0.000132453	13	38.1
AFUA_7G04210	Putative tropomyosin 1;protein induced by hydrogen peroxide;reacts with rabbit immunosera exposed to A. fumigatus conidia	-1.27209	0.00349168	26	91.6
AFUA_2G14490	Putative endoglucanase;transcript induced by voriconazole;repressed by exposure to artemisinin	-1.28098	0.0200753	8	21.9
AFUA_4G07020	Has domain(s) with predicted FMN binding, heme binding, oxidoreductase activity and role in oxidation-reduction process	-1.28167	0.0273254	7	23.6
AFUA_2G09100	Has domain(s) with predicted nucleic acid binding, nucleotide binding activity	-1.28797	0.0079948	5	25
AFUA_2G12980	Putative protein transport protein;transcript downregulated in response to amphotericin B	-1.28992	0.000348433	39	42.8
AFUA_8G00280	Has domain(s) with predicted nucleotide binding, oxidoreductase activity and role in oxidation-reduction process	-1.3023	0.00279893	12	53.4
AFUA_8G04460	Ortholog(s) have microtubule plus-end binding activity, role in nuclear migration along microtubule and cytoplasmic dynein complex, hyphal tip localization	-1.30766	0.00241046	8	24.5
AFUA_2G03650	Ortholog of A. nidulans FGSC A4 : AN3821, A. niger CBS 513.88 : An07g08220, A. oryzae RIB40 : AO090120000220, A. niger ATCC 1015 : 209441-mRNA and Aspergillus terreus NIH262	-1.31019	0.0103406	6	15.3
AFUA_2G09080	Ortholog(s) have protein-arginine N5-methyltransferase activity, role in peptidyl-arginine methylation and cytoplasm, nucleus localization	-1.31772	0.00176234	10	31.6
AFUA_3G02250	Has domain(s) with predicted catalytic activity, coenzyme binding, nucleotide binding activity and role in cellular metabolic process	-1.32108	0.0018398	13	58.7
AFUA_1G04550	Has domain(s) with predicted DNA binding activity	-1.32388	0.0257644	10	43.4
AFUA_6G07640	Has domain(s) with predicted ATP binding, lysine-tRNA ligase activity, nucleic acid binding activity, role in lysyl-tRNA aminoacylation and cytoplasm localization	-1.32919	0.0258101	37	64
AFUA_4G11460	Putative aminotransferase;induced by growth on BSA as a sole nitrogen source	-1.33274	0.00404008	27	72.5
AFUA_7G01370	Ortholog(s) have thiosulfate sulfurtransferase activity, role in tRNA wobble position uridine thiolation and cytoplasm localization	-1.33389	0.0288371	12	49.1
AFUA_2G11800	Ortholog(s) have RNA cap binding activity, role in deadenylation-dependent decapping of nuclear-transcribed mRNA and cytoplasmic mRNA processing body	-1.33456	0.000609244	4	28.8
AFUA_7G02230	Ortholog(s) have role in arginine catabolic process	-1.33469	0.000482909	12	37.8
AFUA_6G08420	Has domain(s) with predicted ubiquitin-protein ligase activity, zinc ion binding activity	-1.33863	0.00220672	23	16.6
AFUA_5G07120	RNP domain protein;reacts with rabbit immunosera exposed to A. fumigatus conidia	-1.34008	0.000950275	22	62.5
AFUA_3G06550	Has domain(s) with predicted phosphoserine phosphatase activity and role in L-serine biosynthetic process	-1.34023	0.00507226	17	57.4
AFUA_7G06050	Ortholog(s) have SNARE binding, ubiquitin binding activity, role in protein secretion, ubiquitin-dependent protein catabolic process, vesicle-mediated transport	-1.35523	0.00166393	31	87.9
AFUA_1G14180	Ortholog(s) have tRNA (cytosine-5-)-methyltransferase activity, role in tRNA methylation and nucleus localization	-1.36535	6.28145e-05	28	50
AFUA_1G02890	Has domain(s) with predicted dUTP diphosphatase activity and role in dUTP metabolic process	-1.38425	0.000191122	11	52
AFUA_1G06680	Has domain(s) with predicted role in intracellular protein transport, vesicle-mediated transport and Golgi apparatus part, clathrin adaptor complex localization	-1.38792	0.00753263	12	26.6
AFUA_8G05720	Ortholog of A. niger CBS 513.88 : An19g00030, A. oryzae RIB40 : AO090023000002, N. fischeri NRRL 181 : NFIA_098510, Aspergillus flavus NRRL 3357 : AFL2T_03902 and A. fumigatus A1163 : AFUB_081830	-1.39954	0.0193781	11	47.7
AFUA_5G13860	Has domain(s) with predicted nucleic acid binding, nucleotide binding activity	-1.40585	7.05921e-05	4	29.4
AFUA_6G11470	Ortholog(s) have role in DNA repair, G1/S transition of mitotic cell cycle, TOR signaling cascade, actin cytoskeleton organization, cellular response to oxidative stress	-1.40966	6.93074e-05	12	49
AFUA_2G09520	Putative endo-1,4 beta-glucanase, a predicted secreted hydrolase with a fungal cellulose binding domain;transcript levels decrease during conidial germination	-1.42395	0.000490567	14	42.1
AFUA_7G05800	Ortholog(s) have fructose-2,6-bisphosphate 2-phosphatase activity and role in glucose metabolic process	-1.43157	0.00111027	12	32.5
AFUA_1G09030	Protein of unknown function;calcium downregulated;transcript up-regulated in conidia exposed to neutrophils	-1.43566	0.00727	14	54.2
AFUA_2G03400	Ortholog(s) have ubiquitin-specific protease activity and role in mitochondrial fission, peroxisome fission, proteasomal ubiquitin-dependent protein catabolic process	-1.43634	0.0161225	15	76.4
AFUA_2G05110	Ortholog of A. nidulans FGSC A4 : AN2105/smd1, A. niger CBS 513.88 : An11g04870, A. oryzae RIB40 : AO090003000315, A. niger ATCC 1015 : 47972-mRNA and Aspergillus terreus NIH2624	-1.44495	0.0136063	3	46.7
AFUA_6G03750	Ortholog(s) have amidophosphoribosyltransferase activity, role in de novo IMP biosynthetic process and cytoplasm localization	-1.44497	0.009812	9	39.3
AFUA_4G13030	Has domain(s) with predicted citrate (pro-3S)-lyase activity, role in cellular aromatic compound metabolic process and citrate lyase complex localization	-1.4458	0.0178537	4	23.5
AFUA_6G02520	Eukaryotic translation initiation factor eIF-1A subunit	-1.44854	0.00172539	6	36.2
AFUA_4G12170	Ortholog(s) have role in fatty acid metabolic process	-1.45292	0.00141153	6	21.3
AFUA_4G07220	Has domain(s) with predicted RNA binding activity	-1.45532	0.00560656	11	27.6
AFUA_1G09490	Has domain(s) with predicted nucleic acid binding, nucleotide binding activity	-1.46369	0.00568799	7	38.6
AFUA_5G09790	Ortholog of A. nidulans FGSC A4 : AN8528, AN12291, A. niger CBS 513.88 : An15g05030, A. oryzae RIB40 : AO090010000330, A. niger ATCC 1015 : 53484-mRNA and Aspergillus terreus NIH2624 : ATET_10279	-1.46577	0.000511392	9	42.3
AFUA_1G10570	Putative glycerol-3-phosphate phosphatase	-1.46618	0.000139787	12	70
AFUA_4G12000	Putative phosphatidylinositol phospholipase C;transcript induced by exposure to human airway epithelial cells	-1.48562	9.98234e-06	23	67.5
AFUA_3G14240	Ortholog of S. cerevisiae NFS1;putative novel ncRNA AFUA_-203 encoded within the intron	-1.50457	0.00523141	24	65.8
AFUA_5G03750	Putative WW domain protein	-1.50996	1.23122e-05	15	45.8
AFUA_8G05760	Has domain(s) with predicted cofactor binding, nucleotide binding, oxidoreductase activity, acting on the CH-OH group of donors, NAD or NADP as acceptor activity and role in oxidation-reduction process	-1.51009	0.010753	19	73.9
AFUA_2G16920	Ortholog(s) have actin monomer binding activity, role in sequestering of actin monomers and mating projection tip localization	-1.51098	0.000232531	12	63.7
AFUA_5G01690	Ortholog of A. niger CBS 513.88 : An16g01010, A. oryzae RIB40 : AO090003001364, Aspergillus terreus NIH2624 : ATET_09779 and A. niger ATCC 1015 : 210777-mRNA	-1.52215	0.000805362	11	56.1
AFUA_3G13820	Putative HET-C2 protein;transcript induced by exposure to human airway epithelial cells	-1.52943	0.000699427	14	71.6
AFUA_2G12900	Ortholog(s) have urease activity and role in urea catabolic process	-1.52992	0.0010774	7	42.1
AFUA_1G00990	Has domain(s) with predicted nucleotide binding, oxidoreductase activity and role in oxidation-reduction process	-1.53218	0.000279353	18	85.1
AFUA_6G03240	Has domain(s) with predicted ATP binding, protein kinase activity and role in protein phosphorylation	-1.549	0.00369768	9	30.4
AFUA_2G15650	Ortholog of A. niger CBS 513.88 : An15g05880, A. oryzae RIB40 : AO090012000265, A. niger ATCC 1015 : 48814-mRNA and Aspergillus terreus NIH2624 : ATET_02436	-1.55108	0.000554169	19	32.1
AFUA_8G00410	Methionine aminopeptidase type II;required for mycotoxin synthesis;induced by growth on BSA as a sole nitrogen source	-1.55974	0.00152619	19	51.5
AFUA_1G03840	Ortholog(s) have sequence-specific DNA binding, sequence-specific DNA binding transcription factor activity, transcription regulatory region DNA binding activity	-1.56213	0.0144813	2	20.2
AFUA_5G06360	60S ribosomal protein L8;transcript induced by exposure to human airway epithelial cells	-1.5625	0.0115118	13	59.1
AFUA_6G03340	Has domain(s) with predicted hydrolase activity	-1.59549	0.0233038	3	25
AFUA_7G00700	Has domain(s) with predicted oxidoreductase activity and role in oxidation-reduction process	-1.60988	0.0329154	16	61.5
AFUA_3G11740	Ortholog(s) have role in anisotropic cell growth and cytoplasm, nucleus localization	-1.61804	0.00762408	16	23.6
AFUA_2G11500	Ortholog(s) have aralkylamine N-acetyltransferase activity, diamine N-acetyltransferase activity, role in chromatin organization and cytoplasm localization	-1.6185	0.00558404	5	34
AFUA_3G01070	Has domain(s) with predicted oxidoreductase activity and role in metabolic process	-1.63064	0.0111922	12	44.1
AFUA_1G11730	Ortholog(s) have GTPase activity and role in ER to Golgi vesicle-mediated transport, Golgi to plasma membrane transport, macroautophagy	-1.64494	1.64055e-05	15	84.2
AFUA_2G09700	Ortholog(s) have superoxide dismutase copper chaperone activity, role in intracellular copper ion transport and cytosol, mitochondrial inner membrane, nucleus localization	-1.65048	0.000299987	10	64
AFUA_2G13070	Has domain(s) with predicted arginyltransferase activity and role in protein arginylation	-1.65393	0.00238786	6	25.4
AFUA_1G02540	Ortholog(s) have ubiquitin binding activity, role in endocytosis, endoplasmic reticulum unfolded protein response and actin cortical patch, cellular bud neck, cellular bud tip, mating projection	-1.65796	0.000147257	49	48
AFUA_1G02830	Ortholog(s) have polyubiquitin binding activity and role in ER-associated protein catabolic process, cytoplasm-associated proteasomal ubiquitin-dependent	-1.66385	0.00223321	17	39.6
AFUA_5G07040	Ortholog(s) have ubiquitin-protein ligase activity, role in ER-associated protein catabolic process, protein ubiquitination involved in ubiquitin-dependent protein catabolic	-1.66909	0.00105599	10	60.3
AFUA_1G14420	Has domain(s) with predicted role in intracellular protein transport and intracellular localization	-1.67529	0.0116698	8	40.2
AFUA_3G10540	Has domain(s) with predicted nucleotide binding, oxidoreductase activity and role in oxidation-reduction process	-1.68294	9.41846e-05	17	62.3
AFUA_5G09360	Calcineurin A catalytic subunit;required for normal growth, cell wall integrity, conidiation and virulence	-1.69507	0.000738806	14	41.8
AFUA_1G12590	La protein homolog	-1.70561	1.08767e-06	10	31.9
AFUA_8G00610	Putative cell surface protein	-1.72336	0.000618052	8	44.6
AFUA_4G11980	Anthranilate phosphoribosyl transferase;no human homolog	-1.72996	0.00214588	15	63.6
AFUA_2G17520	Has domain(s) with predicted N-acetyltransferase activity and role in metabolic process	-1.75012	0.000151286	7	50
AFUA_5G03380	Has domain(s) with predicted N,N-dimethylaniline monooxygenase activity, NADP binding, flavin adenine dinucleotide binding activity, role in oxidation-reduction process	-1.75238	0.000355141	17	48.5
AFUA_6G10760	Has domain(s) with predicted hydrolase activity	-1.76184	0.000336895	12	61.8
AFUA_3G12300	60S ribosomal protein L22	-1.76801	0.0300971	5	44.4
AFUA_2G01540	Ortholog of A. nidulans FGSC A4 : AN7680, A. niger CBS 513.88 : An03g04930, A. oryzae RIB40 : AO090701000796, A. niger ATCC 1015 : 44487-mRNA and Aspergillus terreus NIH2624 : ATET_08199	-1.77745	0.000821779	7	15.1
AFUA_4G09750	Ortholog(s) have role in aerobic respiration and mitochondrial nucleoid localization	-1.77857	0.0055429	6	54
AFUA_5G05570	Ortholog(s) have nucleoside-triphosphatase activity, role in cellular response to oxidative stress, maturation of SSU-rRNA from tricistronic rRNA transcript	-1.79753	0.00161814	5	31.1
AFUA_3G14920	Ortholog of A. oryzae RIB40 : AO090102000309 and Aspergillus flavus NRRL 3357 : AFL2T_09729	-1.80567	0.00162587	13	50.3
AFUA_1G09450	Ortholog(s) have enzyme regulator activity, guanyl-nucleotide exchange factor activity, translation initiation factor activity and role in regulation of translational initiation	-1.81752	0.00158444	5	23.9
AFUA_1G01530	Ortholog of A. nidulans FGSC A4 : AN5567, A. oryzae RIB40 : AO090011000484, N. fischeri NRRL 181 : NFIA_023130, A. fumigatus A1163 : AFUB_079270 and Aspergillus carbonarius ITEM 5010 : Acar5010_209522	-1.82044	0.000112389	10	67.5
AFUA_3G09030	Ortholog(s) have role in aerobic respiration, penicillin biosynthetic process and mitochondrial matrix localization	-1.82315	0.0117928	16	47.2
AFUA_7G03870	Ortholog(s) have protein binding, bridging activity and role in actin cortical patch assembly, axial cellular bud site selection, bipolar cellular bud site selection	-1.83017	0.00794071	24	20.7
AFUA_5G14330	12-oxophytodienoate reductase;transcript induced by exposure to human airway epithelial cells	-1.84586	5.13174e-05	22	73.8
AFUA_2G14810	Has domain(s) with predicted L-ascorbic acid binding, iron ion binding, oxidoreductase activity, acting on paired donors, with incorporation or reduction of molecular oxygen and 2-oxoglutarate	-1.86115	0.00856432	10	33.2
AFUA_6G02420	Ortholog(s) have ubiquitin-protein ligase activity, role in free ubiquitin chain polymerization, postreplication repair, protein polyubiquitination and cytoplasm, nucleus	-1.8775	0.00164914	8	79.2
AFUA_5G02470	Thiamine biosynthesis protein, phoB-regulated;protein induced by H2O2;reacts with rabbit immunosera exposed to conidia;hypoxia induced protein	-1.88452	6.71967e-07	38	86.5
AFUA_2G03310	Ortholog(s) have nuclear periphery localization	-1.90179	0.00291526	5	13.7
AFUA_4G06180	Ortholog(s) have protein serine/threonine kinase inhibitor activity	-1.90273	0.0367643	3	13.5
AFUA_6G13280	Has domain(s) with predicted sterol binding activity	-1.90632	0.0049779	5	32.3
AFUA_7G05950	Has domain(s) with predicted calcium ion binding activity	-1.91418	0.00088911	7	54.5
AFUA_1G01010	Putative polyketide synthase	-1.91498	0.00536138	63	43.1
AFUA_3G06420	Has domain(s) with predicted DNA binding activity	-1.92485	0.0101028	8	41.7
AFUA_1G06180	Has domain(s) with predicted L-ascorbic acid binding, iron ion binding, trimethyllysine dioxygenase activity and role in carnitine biosynthetic process, oxidation-reduction process	-1.92649	0.00109801	11	58.6
AFUA_4G10180	Has domain(s) with predicted 7S RNA binding activity, role in SRP-dependent cotranslational protein targeting to membrane and signal recognition particle localization	-1.92869	0.00178746	7	13.1
AFUA_2G10100	Allergen Asp f 8;putative ribosomal protein P2;transcript induced by growth on hydrogen peroxide and menadione	-1.94899	0.000181944	10	83.8
AFUA_1G12560	Putative endo-1,4-beta-glucanase;repressed by exposure to artemisinin	-1.95457	0.00142918	5	25.5
AFUA_2G05440	Ortholog of A. nidulans FGSC A4 : AN7501, A. niger CBS 513.88 : An11g09330, A. oryzae RIB40 : AO090001000656, A. niger ATCC 1015 : 39391-mRNA and Aspergillus terreus NIH2624 : ATET_06733	-1.97832	0.0199836	3	17.9
AFUA_3G07940	Has domain(s) with predicted phosphatidylinositol phospholipase C activity and role in intracellular signal transduction, lipid metabolic process	-1.99738	0.000431745	7	17.6
AFUA_1G01000	Has domain(s) with predicted oxidoreductase activity, acting on paired donors, with incorporation or reduction of molecular oxygen, 2-oxoglutarate as one donor, and incorporation of one atom each of oxygen into both donors activity	-2.07164	7.15867e-05	23	64.4
AFUA_5G05540	Putative nucleosome assembly protein	-2.07492	0.00485677	25	62.2
AFUA_1G04800	Ortholog of A. nidulans FGSC A4 : AN10088, A. niger CBS 513.88 : An01g03720, A. oryzae RIB40 : AO090003000860 and Aspergillus terreus NIH2624 : ATET_02623	-2.07899	0.000250405	10	45.2
AFUA_2G14420	Putative cutinase with a predicted role in cutin degradation;repressed by exposure to artemisinin	-2.08605	0.00328465	9	44.5
AFUA_7G06010	Has domain(s) with predicted carbon-nitrogen ligase activity, with glutamine as amido-N-donor activity and role in translation	-2.11277	0.008897	6	36.8
AFUA_4G08750	Ortholog of A. nidulans FGSC A4 : AN1654, A. niger CBS 513.88 : An04g03610, A. niger ATCC 1015 : 127932-mRNA, Aspergillus carbonarius ITEM 5010 : Acar5010_205270 and N. fischeri NRRL 181 : NFIA_1	-2.15881	0.00189496	3	29.9
AFUA_6G09140	Has domain(s) with predicted nucleotide binding, oxidoreductase activity and role in oxidation-reduction process	-2.2229	0.000198775	11	48.3
AFUA_4G03322	Ortholog of A. nidulans FGSC A4 : AN7177, A. niger CBS 513.88 : An14g01990, A. oryzae RIB40 : AO090011000139, A. niger ATCC 1015 : 53774-mRNA and Aspergillus terreus NIH2624 : ATET_02136	-2.2396	8.41575e-06	9	42.4
AFUA_1G16660	Has domain(s) with predicted transferase activity	-2.24244	0.000169792	11	34
AFUA_5G11000	Ortholog of A. nidulans FGSC A4 : AN0211, A. niger CBS 513.88 : An14g02360, A. oryzae RIB40 : AO090026000751, A. niger ATCC 1015 : 41658-mRNA and Aspergillus terreus NIH2624 : ATET_07657	-2.30212	3.84389e-07	7	46.6
AFUA_7G04070	Ortholog(s) have 3-deoxy-7-phosphoheptulonate synthase activity and cytoplasm, nucleus localization	-2.311	0.0021282	15	67.2
AFUA_6G12300	RNP domain protein;conidia-enriched protein	-2.32057	1.01108e-05	24	59.8
AFUA_8G00380	Ortholog of A. nidulans FGSC A4 : AN7083, A. niger CBS 513.88 : An03g03810, A. oryzae RIB40 : AO090020000720, AO090023000925, AO090012000367 and A. niger ATCC 1015 : 191148-mRNA	-2.34055	7.85301e-06	17	92.1
AFUA_1G03610	Protein of unknown function;calcium downregulated	-2.37789	7.31191e-05	7	24.1
AFUA_6G00180	Fibrinogen-binding protein of unknown function	-2.40164	0.000460171	4	38.5
AFUA_6G12530	Has domain(s) with predicted nucleotidyltransferase activity and role in RNA metabolic process, biosynthetic process	-2.43158	0.000105757	12	24.1
AFUA_8G00400	Ortholog of A. oryzae RIB40 : AO090009000561 and A. fumigatus A1163 : AFUB_086170	-2.43275	3.09588e-05	9	45.1
AFUA_6G07720	Putative phosphoenolpyruvate carboxykinase;transcript up-regulated in conidia exposed to neutrophils;transcript downregulated in response to hypoxia	-2.49454	0.00235778	22	58.1
AFUA_3G11930	Has domain(s) with predicted nucleotide binding, oxidoreductase activity	-2.51741	0.00491944	19	74.6
AFUA_3G07015	Septin;unique to filamentous fungi;localizes to long tubular structures within hyphae and to newly formed septa	-2.52796	0.0111791	18	40.1
AFUA_6G02750	Nascent polypeptide-associated complex (NAC) subunit beta;protein level decreases upon heat shock	-2.5477	0.000490604	13	59.1
AFUA_3G03330	Has domain(s) with predicted nucleotide binding, oxidoreductase activity, zinc ion binding activity and role in oxidation-reduction process	-2.56984	0.0362366	18	62.7
AFUA_6G12180	Fungal dehydrin-like protein that plays a role in oxidative, osmotic and pH stress responses;conserved DPR motif;cytoplasm and peroxisome localized;calcium and germination downregulated;transcript induced in neutrophil-exposed conidia	-2.58596	0.0042982	11	45.1
AFUA_5G11390	Has domain(s) with predicted DNA binding, sequence-specific DNA binding transcription factor activity and role in regulation of transcription, DNA-dependent	-2.6203	0.00122403	18	51.3
AFUA_8G00550	Putative methyl transferase;member of the pseurotin A gene cluster;conidia-enriched protein;hypoxia induced protein	-2.65297	1.32856e-05	29	79.7
AFUA_8G00430	Ortholog of A. nidulans AN1088;hypoxia induced protein	-2.66435	7.11976e-06	10	68.8
AFUA_2G01380	Has domain(s) with predicted N-acetyltransferase activity and role in metabolic process	-2.75711	0.000320474	11	65.2
AFUA_1G12890	Putative 60S Ribosomal protein L5	-2.77667	5.27234e-05	18	54.9
AFUA_4G09090	Has domain(s) with predicted electron carrier activity, protein disulfide oxidoreductase activity and role in cell redox homeostasis, glycerol ether metabolic process	-2.79786	0.000859127	17	78.7
AFUA_1G14120	Putative nuclear segregation protein	-2.83376	0.00042401	21	52.4
AFUA_6G03440	Putative fructosyl amine;transcript induced by voriconazole	-2.834	0.00336589	24	61.2
AFUA_6G03490	Has domain(s) with predicted monooxygenase activity and role in oxidation-reduction process	-2.96278	0.0424487	20	43.5
AFUA_4G06690	Ortholog(s) have nucleotide binding, ribonucleoside-diphosphate reductase activity, thioredoxin disulfide as acceptor activity, role in deoxyribonucleotide biosynthetic	-3.04306	0.00143208	37	68
AFUA_3G01280	Ortholog of A. nidulans FGSC A4 : AN7404, A. niger CBS 513.88 : An02g12500, An16g05960, A. oryzae RIB40 : AO090011000171 and A. niger ATCC 1015 : 126031-mRNA, 194346-mRNA, 215078-mRNA	-3.08778	0.00843729	8	44.2
AFUA_3G06660	Putaive NIPSNAP family protein;transcript up-regulated in conidia exposed to neutrophils	-3.0904	0.0168015	19	73.2
AFUA_5G10640	Ortholog(s) have tyrosine-tRNA ligase activity, role in tyrosyl-tRNA aminoacylation and cytoplasm, nucleus localization	-3.11641	0.0011065	17	51.9
AFUA_5G02910	NAP family protein	-3.13935	7.26733e-05	14	40.1
AFUA_6G07590	Has domain(s) with predicted zinc ion binding activity	-3.18526	0.00048344	8	63.7
AFUA_2G07410	Ortholog(s) have role in anisotropic cell growth, hyphal growth	-3.25568	4.95371e-05	6	26.9
AFUA_1G04440	Has domain(s) with predicted nucleotide binding activity	-3.32205	3.32867e-06	7	28.5
AFUA_8G00440	Putative steroid monooxygenase;hypoxia induced protein	-3.43753	6.83333e-07	49	75.7
AFUA_7G05360	Has domain(s) with predicted DNA binding activity and nucleus localization	-3.45632	0.0012493	19	44.9
AFUA_7G05260	Has domain(s) with predicted nucleic acid binding, nucleotide binding activity	-3.56856	0.000450175	13	42.8
AFUA_8G07210	Hydroxymethylglutaryl-CoA synthase;induced by exposure to human airway epithelial cells;SrbA-regulated during hypoxia	-3.60356	3.46217e-06	16	55.9
AFUA_8G00390	Has domain(s) with predicted O-methyltransferase activity	-3.61822	1.11759e-05	14	72.6
AFUA_5G02670	Ortholog of N. fischeri NRRL 181 : NFIA_039410, A. clavatus NRRL 1 : ACLA_002480 and A. fumigatus A1163 : AFUB_051210	-3.70894	2.58553e-05	10	49.2
AFUA_8G00370	Putative polyketide synthase	-3.83899	7.3964e-05	49	32
AFUA_8G04810	Has domain(s) with predicted ATP binding, protein serine/threonine kinase activity, protein tyrosine kinase activity and role in protein phosphorylation	-3.9497	0.000819303	10	43.2
AFUA_2G05490	Ortholog(s) have deoxyhypusine monooxygenase activity, role in microtubule cytoskeleton organization, peptidyl-lysine modification to hypusine and cytoplasm, nucleus localization	-4.12787	0.00192821	16	56.6
AFUA_8G00580	Putative elongation factor ElfB	-4.65165	6.15966e-05	10	45.1
AFUA_4G07610	Ortholog(s) have cytoplasm localization	-4.93318	0.0122553	27	39.7
AFUB_086030	hybrid NRPS/PKS enzyme, putative	-6.8444	1.38212e-06	5	46.6

## Sheet: Table S8
Table S8. Proteins with increased abundance, or unique to ∆mirC grown for 72 h in iron-replete MM compared to the wild-type strain. Data sorted by fold change, in descending order.
ID	Description	Log2(Fold Increase)	p-value	Peptides	Sequence coverage [%]
AFUA_3G00660	Ortholog of A. nidulans FGSC A4 : AN11083, A. niger CBS 513.88 : An03g00720, A. niger ATCC 1015 : 194178-mRNA, Aspergillus carbonarius ITEM 5010 : Acar5010_209235 and A. clavatus NRRL 1 : ACLA_06	Unique	N/A	3	78.6
AFUA_1G17190	Putative long-chain-fatty-acid-CoA ligase	Unique	N/A	38	75.8
AFUA_4G11460	Putative aminotransferase;induced by growth on BSA as a sole nitrogen source	Unique	N/A	27	72.5
AFUA_6G07590	Has domain(s) with predicted zinc ion binding activity	Unique	N/A	8	63.7
AFUA_3G11390	Ortholog(s) have role in positive regulation of RNA polymerase II transcriptional preinitiation complex assembly, proteasome regulatory particle assembly, ubiquitin-dependent protein catabolic process	Unique	N/A	17	61.9
AFUA_3G03660	Putative esterase with a predicted role in iron metabolism;part of an iron-regulated gene cluster;triacetylfusarinine C esterase	Unique	N/A	9	58.9
AFUA_2G17630	Ortholog of the hydrophobic surface binding protein, hsbA	Unique	N/A	4	57.7
AFUA_3G14060	Has domain(s) with predicted palmitoyl-(protein) hydrolase activity and role in cellular protein modification process	Unique	N/A	15	57.1
AFUA_1G06830	Putative 60s acidic ribosomal protein superfamily member;putative ribosomal stalk protein	Unique	N/A	4	55.9
AFUA_7G05950	Has domain(s) with predicted calcium ion binding activity	Unique	N/A	7	54.5
AFUA_8G05650	Ortholog(s) have intracellular localization	Unique	N/A	5	51.9
AFUA_6G02535	Ortholog of A. nidulans FGSC A4 : AN8714, A. niger CBS 513.88 : An12g07920, N. fischeri NRRL 181 : NFIA_048820, A. clavatus NRRL 1 : ACLA_097930 and A. fumigatus A1163 : AFUB_095800	Unique	N/A	2	50.7
AFUA_2G13080	Ortholog(s) have bis(5-adenosyl)-hexaphosphatase activity, bis(5-adenosyl)-pentaphosphatase activity, diphosphoinositol-polyphosphate diphosphatase activity, endopolyphosphatase activity	Unique	N/A	4	43.5
AFUA_4G00970	Ortholog(s) have IMP 5-nucleotidase activity and role in inosine salvage, nicotinamide riboside biosynthetic process, nicotinic acid riboside biosynthetic process	Unique	N/A	12	43.3
AFUA_5G14000	Has domain(s) with predicted nucleotide binding, oxidoreductase activity and role in metabolic process	Unique	N/A	5	42.4
AFUA_4G05915	Has domain(s) with predicted antioxidant activity, oxidoreductase activity and role in oxidation-reduction process	Unique	N/A	3	37.4
AFUA_1G03960	Ortholog(s) have thiosulfate sulfurtransferase activity and mitochondrion localization	Unique	N/A	4	36.6
AFUA_8G06070	Ortholog of N. fischeri NRRL 181 : NFIA_080500 and A. fumigatus A1163 : AFUB_081420	Unique	N/A	9	30.1
AFUA_1G14430	Putative chitin-binding protein;expression induced in biofilm	Unique	N/A	5	30
AFUA_1G15820	Putative fatty acid hydroxylase with a possible role in the hydroxylation of a very long-chain fatty acid;sphingolipid biosynthesis	Unique	N/A	10	29.8
AFUA_1G04120	Has domain(s) with predicted CoA-transferase activity and role in ketone body catabolic process	Unique	N/A	7	28.4
AFUA_4G13040	Ortholog(s) have role in vesicle-mediated transport and integral to Golgi membrane localization	Unique	N/A	3	26.7
AFUA_4G06770	Has domain(s) with predicted iron ion binding, iron-sulfur cluster binding activity and role in iron-sulfur cluster assembly	Unique	N/A	4	25.9
AFUA_7G05670	Ortholog(s) have ribose phosphate diphosphokinase activity, role in 5-phosphoribose 1-diphosphate biosynthetic process, fungal-type cell wall organization	Unique	N/A	12	25.6
AFUA_2G10800	Has domain(s) with predicted membrane localization	Unique	N/A	3	25.2
AFUA_8G00210	Putative brevianamide F prenyltransferase, predicted to convert brevianamide F to tryprostatin B;involved in the biosynthesis of fumitremorgins	Unique	N/A	5	22.6
AFUA_7G05180	AFUA_sin;predicted role in defense response	Unique	N/A	2	21.9
AFUA_4G14000	Putative tripeptidyl-peptidase of the sedolisin family;predicted signal sequence for secretion	Unique	N/A	6	19.9
AFUA_5G10510	Has domain(s) with predicted ATP binding, ATPase activity, coupled to transmembrane movement of substances activity, role in transmembrane transport and integral to membrane localization	Unique	N/A	19	19
AFUA_2G09410	Ortholog of A. oryzae RIB40 : AO090010000111, N. fischeri NRRL 181 : NFIA_084910, A. clavatus NRRL 1 : ACLA_081200 and A. fumigatus A1163 : AFUB_025270	Unique	N/A	7	18.1
AFUA_6G13530	Ortholog(s) have role in mature ribosome assembly and cytoplasm, nucleus, polysome, preribosome, large subunit precursor localization	Unique	N/A	4	15.4
AFUA_8G00250	Putative prenyltransferase involved in fumitremorgin B biosynthesis	Unique	N/A	4	14.8
AFUA_7G04730	Putative siderophore transporter;SrbA-regulated during hypoxia	Unique	N/A	7	14.2
AFUA_2G04320	Has domain(s) with predicted FMN binding, oxidoreductase activity and role in oxidation-reduction process	Unique	N/A	3	14
AFUA_3G00710	Ortholog of A. nidulans FGSC A4 : AN8461, A. niger CBS 513.88 : An03g00770, A. oryzae RIB40 : AO090009000146, A. niger ATCC 1015 : 214715-mRNA and Aspergillus terreus NIH2624 : ATET_09131	Unique	N/A	2	12
AFUA_2G05060	Alternative oxidase, mediates the cyanide-insensitive respiratory pathway;transcriptionally induced in response to oxidative stress;calcium downregulated;induced by exposure to artemisinin	Unique	N/A	2	7.4
AFUA_2G07680	L-ornithine N5-oxygenase;first committed step in siderophore biosynthesis;essential for virulence;induced by exposure to human airway epithelial cells;expression up-regulated by iron starvation	6.42347	0.000254506	48	83.2
AFUA_3G14260	Ortholog of A. niger CBS 513.88 : An09g04240, A. oryzae RIB40 : AO090012000670, A. niger ATCC 1015 : 143379-mRNA and Aspergillus carbonarius ITEM 5010 : Acar	6.26268	1.68772e-05	9	51.1
AFUA_1G17180	Putative pyridine nucleotide-disulphide oxidoreductase	5.50644	0.00867016	30	72.4
AFUA_6G12180	Fungal dehydrin-like protein that plays a role in oxidative, osmotic and pH stress responses;conserved DPR motif;cytoplasm and peroxisome localized;calcium and germination downregulated;transcript induced in neutrophil-exposed conidia	5.14185	0.00218225	11	45.1
AFUA_6G08360	Thiazole biosynthesis enzyme;hypoxia induced protein;induced by gliotoxin exposure	4.83176	0.000742097	19	73.8
AFUB_062910	F1F0-ATP synthase regulatory factor Stf2, putative	4.03033	0.012402	7	57.7
AFUA_8G00230	Non-heme Fe(II) and alpha-ketoglutarate-dependent dioxygenase;phytanoyl-CoA dioxygenase family protein;catalyses the conversion of fumitremorgin B to verruculogen	3.95202	0.0076668	19	72.2
AFUA_5G02330	Allergen Asp f 1;ribonuclease mitogillin family of cytotoxins;similar to restrictocin;inhibits protein synthesis in mammalian cells;18kD IgE-binding protein;expression increases in vivo	3.75614	0.000251464	12	62.5
AFUA_4G06670	Allergen Asp f 7;transcript induced by voriconazole and by by growth on hydrogen peroxide	3.71504	0.000576461	3	13.8
AFUA_3G03640	Putative siderophore iron transporter;SrbA-regulated during hypoxia	3.47927	0.00817377	9	26.1
AFUA_2G11850	Allergenic ribosomal L3 protein;allergen Asp f 23;transcript induced in response to dibutyryl cyclic AMP	3.0893	0.00419879	35	63.5
AFUA_1G12920	Putative glycogen phosphorylase;transcript up-regulated in conidia exposed to neutrophils	3.08203	0.0189891	56	72.2
AFUA_2G10240	Has domain(s) with predicted nucleotide binding, oxidoreductase activity and role in oxidation-reduction process	2.95139	0.0050107	16	56.3
AFUA_1G02550	AFUTubulin alpha-1 subunit;gene pair with AFUA_A_2G14990 (tubulin alpha-2 subunit)	2.83011	0.0205999	31	81
AFUA_1G06710	Has domain(s) with predicted ATP binding, unfolded protein binding activity and role in protein folding	2.78045	0.0371321	27	62.9
AFUA_7G01340	Putative RPEL repeat protein;transcript up-regulated in conidia exposed to neutrophils	2.62101	0.00722495	8	65.5
AFUA_1G07630	Has domain(s) with predicted nucleic acid binding, zinc ion binding activity	2.57132	0.00191587	4	29.5
AFUA_4G07210	Mitochondrial acetolactate synthase small subunit;hypoxia induced protein;SrbA-regulated during hypoxia	2.47321	0.000756116	19	72.2
AFUB_050850	conserved hypothetical protein	2.41115	0.00114009	4	78.5
AFUA_3G14940	Putative elastase inhibitor	2.3716	0.0479132	4	70.1
AFUA_3G08440	Protein of unknown function;hypoxia induced protein	2.3615	0.0041631	4	43.1
AFUA_3G03440	Putative siderophore transporter;expression upregulated under low iron conditions;SrbA-regulated during hypoxia	2.34793	0.00171146	7	13.2
AFUA_1G07500	Ortholog of A. nidulans FGSC A4 : AN5125, A. niger CBS 513.88 : An07g10060, Aspergillus flavus NRRL 3357 : AFL2T_03861, A. clavatus NRRL 1 : ACLA_027110 and A. fumigatus A1163 : AFUB_007820	2.33805	0.00651654	4	65.3
AFUA_6G12990	Putative cytosolic large ribosomal subunit protein L7A	2.33715	0.0153735	22	64.6
AFUA_2G14750	Putative endo-arabinase;transcript downregulated in response to voriconazole	2.33366	0.00111421	5	27.8
AFUA_2G09620	Ortholog of A. nidulans FGSC A4 : AN6051, A. niger CBS 513.88 : An16g05650, A. oryzae RIB40 : AO090011000693, A. niger ATCC 1015 : 184121-mRNA and Aspergillus terreus NIH2624 : ATET_043	2.32531	0.00250647	15	53.8
AFUA_7G01060	Ortholog of A. nidulans FGSC A4 : AN7836, A. oryzae RIB40 : AO090003000833, N. fischeri NRRL 181 : NFIA_113770, Aspergillus flavus NRRL 3357 : AFL2T_02186 and Aspergillus terreus NIH2624 : ATET_0	2.20923	0.0248879	16	57.4
AFUA_3G15060	Ortholog of A. nidulans FGSC A4 : AN7780, A. niger CBS 513.88 : An09g03330, A. oryzae RIB40 : AO090701000176, A. niger ATCC 1015 : 188691-mRNA and Aspergillus terreus NIH2624 : ATET_07463	2.06882	0.00125711	2	15
AFUA_3G03400	Hydroxyornithine transacylase;involved in extracellular siderophore biosynthesis;essential for triacetylfusarinine C biosynthesis;SrbA-regulated during hypoxia	2.00579	0.000175907	38	90
AFUA_4G07040	Putative secreted aspartic-type endopeptidase;predicted signal sequence for secretion;transcript up-regulated in conidia exposed to neutrophils	1.98491	0.00115309	6	17.5
AFUA_8G06405	Has domain(s) with predicted nucleotide binding activity	1.98045	0.010268	9	45.2
AFUA_6G07540	Has domain(s) with predicted ATP binding, unfolded protein binding activity and role in protein folding	1.9506	0.00808285	28	66.3
AFUA_8G00610	Putative cell surface protein	1.92844	0.0367411	8	44.6
AFUA_3G06640	Ortholog(s) have structural constituent of ribosome activity	1.90951	0.00755921	4	46.3
AFUA_1G04320	Ribosomal protein S8	1.90038	0.047465	10	50.2
AFUA_4G14530	Putative theta class glutathione S-transferase	1.89578	0.000975024	7	45.3
AFUA_1G14920	Putative peptidase D;induced by growth on BSA as a sole nitrogen source	1.89039	0.016157	25	56.7
AFUA_3G11740	Ortholog(s) have role in anisotropic cell growth and cytoplasm, nucleus localization	1.88683	0.00406134	16	23.6
AFUA_6G13670	Ortholog(s) have role in endoplasmic reticulum tubular network maintenance, nuclear pore complex assembly and Golgi apparatus, cortical endoplasmic reticulum	1.88265	0.000376545	12	40.4
AFUA_4G03660	Putative acid phosphatase, phoB-regulated	1.87881	0.0101801	10	34.1
AFUA_4G06620	Glutamate/Leucine/Phenylalanine/Valine dehydrogenase;reacts with rabbit immunosera exposed to A. fumigatus conidia;hypoxia induced protein	1.83184	8.3301e-06	42	92.8
AFUA_2G04210	Protein with no conserved domains and no similarities to any proteins with known function;induced by tyrosine;mutants fail to produce pyomelanin	1.82757	0.00182605	7	41.8
AFUA_7G01460	Ribosomal protein S5	1.81133	0.0250171	16	61.8
AFUA_1G05340	40S ribosomal protein S19	1.80883	0.00192309	6	19.5
AFUA_4G03490	Putative secreted protease;sedolisin with tripeptidyl-peptidase activity;predicted signal sequence for secretion;induced by growth on BSA as a sole nitrogen source	1.74367	0.0289492	16	39.5
AFUA_1G12890	Putative 60S Ribosomal protein L5	1.73954	0.0332156	18	54.9
AFUA_7G06060	Putative siderophore transporter;SrbA-regulated during hypoxia	1.73058	0.0472241	5	11.4
AFUA_4G04160	Has domain(s) with predicted carbon-nitrogen ligase activity, with glutamine as amido-N-donor, hydrolase activity, acting on carbon-nitrogen (but not peptide) bonds	1.72739	0.00355211	6	34.1
AFUA_2G15290	Conidia-enriched protein of unknown function;transcript downregulated in response to voriconazole;hypoxia repressed protein	1.68409	0.00491915	11	88.2
AFUA_7G04210	Putative tropomyosin 1;protein induced by hydrogen peroxide;reacts with rabbit immunosera exposed to A. fumigatus conidia	1.64323	0.0209254	26	91.6
AFUA_2G03830	Allergen Asp f 4;higher expression in biofilm vs planktonic cells;transcript induced by growth on hydrogen peroxide	1.63086	0.0367222	8	42.9
AFUA_5G03750	Putative WW domain protein	1.60183	0.00388807	15	45.8
AFUA_1G06580	Ortholog of A. nidulans FGSC A4 : AN4252, AN10165, A. fumigatus Af293 : AFUA_1g11910, A. niger CBS 513.88 : An18g05640, An08g04120 and A. oryzae RIB40 : AO090001000456, AO09000	1.57693	0.00917439	6	40.6
AFUA_2G13290	GYF domain protein	1.5685	0.00978829	8	8
AFUA_5G13250	Ortholog of A. nidulans FGSC A4 : AN6885, A. niger CBS 513.88 : An14g04640, A. niger ATCC 1015 : 53850-mRNA and Aspergillus terreus NIH2624 : ATET_06186	1.55861	0.000514755	5	18.6
AFUA_6G00180	Fibrinogen-binding protein of unknown function	1.53831	0.0378793	4	38.5
AFUA_6G14470	Ortholog of A. nidulans FGSC A4 : AN5353, A. niger CBS 513.88 : An02g05680, A. oryzae RIB40 : AO090103000108, Aspergillus carbonarius ITEM 5010 : Acar5010_402230 and N. fischeri NRRL 181 : NFIA_0	1.51683	0.00356254	4	25.2
AFUA_1G05450	Parvulin-like peptidyl-prolyl cis-trans isomerase	1.50325	0.00586763	3	29.5
AFUA_4G13180	Tetratricopeptide (TPR) repeat protein, transcript induced by exposure to human airway epithelial cells	1.50151	0.00380428	5	22.7
AFUA_5G05920	Putative glycyl-tRNA synthetase;protein induced by heat shock	1.50019	0.00102318	34	56.4
AFUA_1G10510	60S ribosomal protein L35	1.49751	0.0308367	11	30.5
AFUA_6G12060	Putative monooxygenase (FAD);member of the fumiquinazoline biosynthetic cluster	1.49537	0.0122812	12	49.8
AFUA_5G08030	Ortholog(s) have spore wall localization	1.49078	0.0194202	7	34.6
AFUA_6G12450	Putative heat shock protein	1.49045	0.0452796	2	22.2
AFUA_3G06260	Ortholog(s) have multi-eIF complex localization	1.48216	0.00131055	9	69.3
AFUA_1G14300	Putative fasciclin domain family protein with a predicted role in cell adhesion;transcript downregulated in response to amphotericin B;induced by exposure to artemisinin	1.47198	0.0256082	9	21
AFUA_1G10910	Beta-tubulin;predicted gene pair with AFUA_A_7G00250 (tubulin beta-2 subunit);protein induced by hydrogen peroxide	1.46557	0.00728697	18	66.5
AFUA_3G08630	Ortholog(s) have transcription coactivator activity, role in positive regulation of transcription from RNA polymerase II promoter and mitochondrion localization	1.4645	0.0308884	3	22.7
AFUA_2G04700	Has domain(s) with predicted RNA binding activity	1.45247	0.0333503	32	35.2
AFUA_1G01950	Ortholog of A. nidulans FGSC A4 : AN0365, A. niger CBS 513.88 : An01g06340, A. oryzae RIB40 : AO090005000900, A. niger ATCC 1015 : 51917-mRNA and Aspergillus terreus NIH2624 : ATET_04895	1.44623	0.00515869	5	47
AFUA_4G10610	Ortholog of A. nidulans FGSC A4 : AN1979, A. niger CBS 513.88 : An04g06070, A. niger ATCC 1015 : 214295-mRNA and Aspergillus terreus NIH2624 : ATET_04005	1.42565	0.00211808	4	62.5
AFUA_2G17580	Scytalone dehydratase involved in conidial pigment biosynthesis;mutants display increased C3 complement binding	1.40838	0.0219435	10	77.4
AFUA_3G03410	Enoyl-CoA hydratase/isomerase family protein	1.38327	0.0132538	9	55.6
AFUA_7G06080	Putative methyltransferase	1.35721	0.00187438	14	84.8
AFUA_2G05720	Ortholog of A. nidulans FGSC A4 : AN7484, A. niger CBS 513.88 : An02g14170, A. oryzae RIB40 : AO090001000689, A. niger ATCC 1015 : 47182-mRNA and Aspergillus terreus NIH2624 : ATET_06761	1.34546	0.000394109	11	75.8
AFUA_2G17560	1,3,6,8-tetrahydroxynaphthalene reductase involved in conidial pigment biosynthesis;conidia-enriched protein	1.33728	0.00444789	16	74
AFUA_2G16370	60S ribosomal protein L32	1.31835	0.0497239	12	53.4
AFUA_4G08580	Mitochondrial peroxiredoxin;predicted role in cell redox homeostasis regulation;protein levels increase with amphotericin B and H2O2 exposure	1.31101	0.000229666	20	88.3
AFUA_1G14120	Putative nuclear segregation protein	1.30158	0.00268828	21	52.4
AFUA_2G16090	Karyopherin alpha subunit	1.29158	0.033957	21	52.9
AFUA_6G03830	Ribosomal protein L14	1.28213	0.0282347	11	46.1
AFUA_8G02850	Putative actin binding protein;transcript induced by exposure to human airway epithelial cells	1.23879	0.000490741	29	53.6
AFUA_8G07130	AhpC/TSA family thioredoxin peroxidase;conidia-enriched protein;transcript up-regulated in conidia exposed to neutrophils and to human airway epithelial cells	1.23542	0.00670595	19	70.4
AFUA_6G09140	Has domain(s) with predicted nucleotide binding, oxidoreductase activity and role in oxidation-reduction process	1.22442	0.012808	11	48.3
AFUA_5G02470	Thiamine biosynthesis protein, phoB-regulated;protein induced by H2O2;reacts with rabbit immunosera exposed to conidia;hypoxia induced protein;transcript induced by exposure	1.22067	0.000920132	38	86.5
AFUA_2G07380	Ribosomal protein L18	1.21572	0.0212594	13	58.7
AFUA_6G10450	Protein of unknown function	1.20345	0.0134374	10	44.4
AFUA_3G00880	Putative adhesin protein;MedA regulated transcript;transcript repressed by exposure to human airway epithelial cells	1.19597	0.00463521	8	40.2
AFUA_2G11600	Has domain(s) with predicted coenzyme binding, nucleotide binding, phosphogluconate dehydrogenase (decarboxylating) activity and role in pentose-phosphate shunt	1.19586	0.000311093	18	71.5
AFUA_1G17250	Conidial cell wall hydrophobin involved in conidial cell wall composition;not required for normal rodlet layer;protein repressed by amphotericin B;upregulated in biofilm vs planktonic culture	1.18914	0.0289222	6	77.1
AFUA_4G13990	Secreted protein of unknown function;predicted secretory signal sequence	1.1673	0.00783207	2	15.9
AFUA_3G03390	Putative siderophore biosynthesis lipase/esterase	1.15052	0.00464833	15	66.7
AFUA_2G00720	Putative aldehyde dehydrogenase (NAD+)	1.14479	0.0019125	36	74.6
AFUA_1G08880	Ortholog(s) have copper chaperone activity, role in cellular iron ion homeostasis, cellular response to oxidative stress, copper ion transport and cytosol localization	1.14149	0.0186944	4	75.9
AFUA_4G09670	Ortholog of A. nidulans FGSC A4 : AN1846, A. oryzae RIB40 : AO090003001272, Aspergillus terreus NIH2624 : ATET_00776 and Aspergillus carbonarius ITEM 5010 : Acar5010_003351	1.14014	0.0225909	5	19.1
AFUA_5G01430	ThiJ/PfpI family protein;abundant in conidia	1.12278	0.0367471	8	50
AFUA_5G12210	G protein-coupled receptor beta subunit	1.11046	0.00224135	10	37
AFUA_6G13550	Ribosomal protein S13p/S18e	1.08863	0.0484545	9	56.7
AFUA_7G05450	Ortholog of A. nidulans FGSC A4 : AN6697/sunA, A. niger CBS 513.88 : An07g02730, A. oryzae RIB40 : AO090005000409, A. niger ATCC 1015 : 215107-mRNA and Aspergillus terreus NIH2624 : ATET_063	1.08237	0.00346433	15	56.5
AFUA_8G00400	Ortholog of A. oryzae RIB40 : AO090009000561 and A. fumigatus A1163 : AFUB_086170	1.07811	0.00659449	9	45.1
AFUA_3G09830	Ortholog of A. nidulans FGSC A4 : AN5004, A. niger CBS 513.88 : An16g03500, A. niger ATCC 1015 : 41113-mRNA and Aspergillus terreus NIH2624 : ATET_04507	1.07675	0.0179084	3	16.9
AFUA_2G10100	Allergen Asp f 8;putative ribosomal protein P2;transcript induced by growth on hydrogen peroxide and menadione	1.07138	0.00380762	10	83.8
AFUA_1G16523	Ortholog(s) have structural constituent of ribosome activity and cytosolic small ribosomal subunit localization	1.07037	0.0167667	3	30.1
AFUA_1G14420	Has domain(s) with predicted role in intracellular protein transport and intracellular localization	1.06927	0.00100164	8	40.2
AFUA_6G00360	Ortholog of A. nidulans FGSC A4 : AN5387, A. niger CBS 513.88 : An13g01480, An18g00050, A. oryzae RIB40 : AO090023000455, AO090003001393, AO090001000640 and A. niger ATCC 1015 : 44775-mRNA	1.0679	0.00688107	22	75.1
AFUA_3G06420	Has domain(s) with predicted DNA binding activity	1.06567	0.00866444	8	41.7
AFUA_4G06960	Has domain(s) with predicted zinc ion binding activity and intracellular localization	1.05523	0.00351188	14	63.1
AFUA_7G04020	Ortholog of A. niger CBS 513.88 : An13g00480, N. fischeri NRRL 181 : NFIA_024980, A. clavatus NRRL 1 : ACLA_005710, Aspergillus terreus NIH2624 : ATET_04283 and A. fumigatus A1163 : AFUB_089550	1.05506	0.0378844	12	43.4
AFUA_3G10920	Telomere and ribosome associated protein	1.04942	0.0263433	17	46.5
AFUA_5G03020	60S ribosomal protein L4	1.03659	0.00223167	24	67
AFUA_1G05990	Ribosomal protein L16a	1.02928	0.0125657	14	51
AFUA_3G09590	Has domain(s) with predicted ATP binding, unfolded protein binding activity and role in protein folding	1.02005	0.0113264	23	60.2
AFUA_2G01280	Has domain(s) with predicted NAD binding, oxidoreductase activity, acting on the CH-OH group of donors, NAD or NADP as acceptor activity and role in oxidation-reduction process	1.01502	0.036398	11	48.6
AFUA_5G04290	WW domain protein;calcium induced;transcript induced by exposure to human airway epithelial cells	1.00633	0.00555529	3	15.9

## Sheet: Table S9
Table S9. Proteins with decreased abundance in ∆mirC grown for 72 h in iron-replete MM compared to the wild-type strain. Data sorted by fold change, in descending order.
ID	Description	Log2(Fold Increase)	p-value	Peptides	Sequence coverage [%]
AFUA_6G09990	Ortholog(s) have nucleolus localization	Unique	N/A	42	53.6
AFUA_4G04740	Ortholog(s) have signal transducer activity, role in rRNA export from nucleus, ribosomal subunit export from nucleus and nuclear chromatin localization	Unique	N/A	23	52.8
AFUA_8G03990	Has domain(s) with predicted GTP binding, GTPase activity	Unique	N/A	30	45.5
AFUA_1G01010	Putative polyketide synthase	Unique	N/A	63	43.1
AFUA_2G09310	Has domain(s) with predicted hydrogen ion transporting ATP synthase activity, rotational mechanism, proton-transporting ATPase activity	Unique	N/A	3	40.8
AFUA_4G07610	Ortholog(s) have cytoplasm localization	Unique	N/A	27	39.7
AFUA_2G08670	Ortholog(s) have acetyl-CoA carboxylase activity, biotin carboxylase activity, role in protein import into nucleus and endoplasmic reticulum membrane, mitochondrion localization	Unique	N/A	50	38.9
AFUA_1G14650	Ortholog(s) have nucleus localization	Unique	N/A	7	35.4
AFUA_6G09210	Has domain(s) with predicted NAD+ binding, hydrolase activity, acting on carbon-nitrogen (but not peptide) bonds, in linear amides, zinc ion binding activity	Unique	N/A	6	34.6
AFUA_6G12280	Has domain(s) with predicted protein transporter activity, role in protein transport and mitochondrial inner membrane localization	Unique	N/A	4	34
AFUA_1G05970	Ortholog(s) have role in ascospore formation and SCF ubiquitin ligase complex localization	Unique	N/A	11	30.5
AFUA_1G08860	Ortholog of A. fumigatus A1163 : AFUB_008280	Unique	N/A	5	28.2
AFUA_6G13180	Has domain(s) with predicted deaminase activity and role in purine ribonucleoside monophosphate biosynthetic process	Unique	N/A	11	28
AFUA_2G09840	Ortholog(s) have 2-amino-4-hydroxy-6-hydroxymethyldihydropteridine diphosphokinase activity, dihydroneopterin aldolase activity, dihydropteroate synthase activity and role in tetrahydrofolate biosynthetic process	Unique	N/A	7	27.9
AFUB_043710	conserved hypothetical protein	Unique	N/A	7	26.3
AFUA_1G15590	Putative succinate dehydrogenase membrane anchor subunit with a predicted role in the citric acid cycle;transcript up-regulated in conidia exposed to neutrophils	Unique	N/A	3	21.2
AFUA_1G04680	Has domain(s) with predicted iron ion binding, iron-sulfur cluster binding activity and role in iron-sulfur cluster assembly	Unique	N/A	2	20.9
AFUA_3G11370	Has domain(s) with predicted structural constituent of ribosome activity, role in translation and ribosome localization	Unique	N/A	4	20.5
AFUB_080160	methyltransferase, putative	Unique	N/A	2	15.2
AFUA_4G09550	Has domain(s) with predicted N-acetyltransferase activity and role in metabolic process	Unique	N/A	2	14.1
AFUA_1G11970	Has domain(s) with predicted GTP binding, GTPase activity	Unique	N/A	8	13.7
AFUA_1G16800	Has domain(s) with predicted hydrolase activity	Unique	N/A	7	13.2
AFUA_6G08230	Has domain(s) with predicted zinc ion binding activity	Unique	N/A	2	11.8
AFUA_2G13650	Ortholog of A. nidulans FGSC A4 : AN2637, A. oryzae RIB40 : AO090001000291, AO090005001139, AO090026000243, A. niger ATCC 1015 : 42301-mRNA, 51721-mRNA	Unique	N/A	3	10.8
AFUA_1G05730	Ortholog of A. nidulans FGSC A4 : AN4095, A. niger CBS 513.88 : An18g03490, A. oryzae RIB40 : AO090009000361, A. niger ATCC 1015 : 202429-mRNA and Aspergillus terreus NIH2624 : ATET_0	Unique	N/A	2	10
AFUA_1G04460	Has domain(s) with predicted ATP binding, lysine-tRNA ligase activity, nucleic acid binding activity, role in lysyl-tRNA aminoacylation and cytoplasm localization	Unique	N/A	2	6.5
AFUA_4G11220	Ortholog(s) have xanthine dehydrogenase activity and role in purine base catabolic process	Unique	N/A	3	4.5
AFUA_6G08250	Has domain(s) with predicted catalytic activity	-1.00484	0.014137	8	19.9
AFUA_4G11650	Putative alpha-ketoglutarate dehydrogenase complex subunit;protein induced by heat shock	-1.00518	0.0413642	58	60.4
AFUA_1G02030	Putative eukaryotic translation initiation factor 3 subunit;protein induced by heat shock	-1.01141	0.0216858	43	70
AFUA_2G15760	Ortholog(s) have ubiquitin activating enzyme activity, role in protein ubiquitination and cytoplasm, nucleus localization	-1.0206	0.0222494	65	82.1
AFUA_2G09030	Secreted dipeptidyl-peptidase;induced by growth on BSA as a sole nitrogen source;immunoreactive protein	-1.02635	0.00184748	53	68.7
AFUB_042910	cytoskeleton assembly control protein Sla2, putative	-1.03649	0.0168111	3	61.8
AFUA_4G11910	Ortholog of A. nidulans FGSC A4 : AN3628, A. niger CBS 513.88 : An01g07200, A. oryzae RIB40 : AO090003001023, A. niger ATCC 1015 : 51888-mRNA	-1.0396	0.0246307	30	52.1
AFUA_6G09000	Ortholog(s) have methylated histone residue binding activity and role in negative regulation of transcription from RNA polymerase II promoter	-1.047	0.00755894	13	19.5
AFUA_2G13520	Ortholog(s) have role in fermentation and mitochondrion localization	-1.0496	0.0195549	4	1.5
AFUA_5G06130	Succinyl-CoA synthetase alpha subunit;hypoxia induced protein	-1.05264	0.0144249	17	59.8
AFUA_6G03025	Ortholog of A. nidulans FGSC A4 : AN1656, N. fischeri NRRL 181 : NFIA_049360 and Aspergillus carbonarius ITEM 5010 : Acar5010_002601	-1.05662	0.0189965	8	55.4
AFUA_4G06950	Putative endoplasmic reticulum (ER) type II integral membrane protein with a predicted role in protein transport;transcript upregulated in response to amphotericin B	-1.05936	0.0119246	10	50.6
AFUA_4G13760	Ortholog of A. nidulans FGSC A4 : AN7961, A. oryzae RIB40 : AO090010000492, N. fischeri NRRL 181 : NFIA_102620, Aspergillus flavus NRRL 3357 : AFL2T_07374, AFL2T_11654 and A. clavatus NRRL 1 : AC	-1.07168	0.0164174	7	62.1
AFUA_3G00650	Putative aminopeptidase Y;predicted signal sequence for secretion;induced by growth on BSA as a sole nitrogen source	-1.0896	0.00275806	16	41.7
AFUA_1G13020	Ortholog(s) have role in response to DNA damage stimulus	-1.09702	0.0332349	14	39.9
AFUA_3G12280	Has domain(s) with predicted sequence-specific DNA binding activity	-1.10907	0.035022	11	54
AFUA_1G13260	Has domain(s) with predicted structural molecule activity, role in retrograde vesicle-mediated transport, Golgi to ER and COPI vesicle coat localization	-1.11307	0.0437639	6	45
AFUA_2G11710	Ortholog of A. nidulans FGSC A4 : AN6190, A. oryzae RIB40 : AO090026000477, A. niger ATCC 1015 : 175222-mRNA, N. fischeri NRRL 181 : NFIA_086950 and Aspergillus flavus NRRL 3357 : AFL2T_06803	-1.11973	0.00125014	6	22.5
AFUA_8G05530	Putative fumarate reductase;conidia-enriched protein;hypoxia repressed protein;transcript up-regulated in conidia exposed to neutrophils;transcript downregulated in response to hypoxia	-1.11998	0.00805619	40	69.4
AFUA_5G12840	Putative hydroxyacylglutathione hydrolase;conidia-enriched protein;transcript up-regulated in conidia exposed to neutrophils	-1.12407	0.00150835	19	78.9
AFUA_1G06660	Has domain(s) with predicted catalytic activity and role in metabolic process	-1.12645	0.0179767	4	15.2
AFUA_5G03770	Has domain(s) with predicted hydrolase activity and role in metabolic process	-1.12845	0.0244339	14	57.4
AFUA_7G04290	Putative amino acid permease;transcript up-regulated in conidia exposed to neutrophils and by growth on BSA as a sole nitrogen source	-1.13784	0.0157214	8	14.6
AFUA_1G09500	Ortholog(s) have phosphatidylinositol binding, ubiquitin binding, ubiquitin-protein ligase activity	-1.14206	0.0131955	12	15.5
AFUA_2G14210	Putative mitochondrial dihydroxy acid dehydratase;hypoxia induced protein;induced by exposure to human airway epithelial cells	-1.17605	0.00313246	27	69.5
AFUA_6G08470	Has domain(s) with predicted glycerol kinase activity and role in glycerol-3-phosphate metabolic process	-1.17821	0.0227636	29	77.6
AFUA_2G13710	NADH-ubiquinone oxidoreductase 49 kDa subunit	-1.1807	0.0026113	10	29.6
AFUA_7G05310	Has domain(s) with predicted RNA binding, nucleotide binding activity, role in mRNA processing and nucleus localization	-1.18821	0.0351072	7	29.3
AFUA_4G09010	Has domain(s) with predicted role in RNA processing and intracellular localization	-1.2079	0.0408919	30	59.7
AFUA_1G12610	Hsp70 chaperone;conidia-enriched protein;induction in response to hydrogen peroxide Yap1-dependent	-1.21362	0.0437764	49	70.4
AFUA_1G04550	Has domain(s) with predicted DNA binding activity	-1.226	0.00272842	10	43.4
AFUA_3G08750	Ortholog of A. nidulans FGSC A4 : AN3005, A. niger CBS 513.88 : An16g02150, A. oryzae RIB40 : AO090005001393, A. niger ATCC 1015 : 210711-mRNA and Aspergillus carbonarius ITEM 5010 : Acar5010_206	-1.22742	0.0454593	7	10.7
AFUA_3G10740	Putative RAB GTPase with a predicted role in regulation of endocytosis;transcript downregulated in response to amphotericin B	-1.24038	0.000219633	8	58.8
AFUB_075540	CsgA-like short chain dehydrogenase/reductase, putative	-1.24121	0.0411277	5	54.3
AFUA_7G02010	Has domain(s) with predicted heme binding activity	-1.24259	0.0153163	23	67.9
AFUA_1G02190	Ras GTPase;hypoxia repressed protein	-1.24562	0.00979677	9	42.6
AFUA_2G05800	Has domain(s) with predicted hydrolase activity, acting on glycosyl bonds, phosphotransferase activity, alcohol group as acceptor activity	-1.24698	0.0173883	21	37.5
AFUA_2G00570	Has domain(s) with predicted N-acetyltransferase activity and role in metabolic process	-1.25713	0.0256723	11	60.9
AFUA_3G08770	Mitochondrial NADH:ubiquinone oxidoreductase subunit involved in oxidative phosphorylation;induced by exposure to artemisinin	-1.26033	0.0447722	2	14.2
AFUA_5G08900	Putative d-arabitinol dehydrogenase	-1.26704	0.00169479	17	52.6
AFUA_5G07320	Putative polyADP-ribose polymerase (PARP)	-1.26871	0.0129959	16	35.9
AFUA_7G04760	Gamma-glutamyltranspeptidase;transcript up-regulated in conidia exposed to neutrophils;SrbA-regulated during hypoxia	-1.28146	0.00049003	12	32.9
AFUA_2G07780	Has domain(s) with predicted catalytic activity and role in metabolic process	-1.2904	0.0273123	20	40
AFUA_3G08640	Ortholog of A. nidulans FGSC A4 : AN2997, A. niger CBS 513.88 : An02g12410, A. oryzae RIB40 : AO090005001406, A. niger ATCC 1015 : 207376-mRNA	-1.29623	0.0128549	13	70
AFUA_5G02360	Ortholog(s) have role in vacuole organization	-1.31783	0.0322115	31	57.9
AFUA_1G03080	Has domain(s) with predicted carboxylesterase activity	-1.32477	0.0218857	3	17.6
AFUA_3G02880	Has domain(s) with predicted catalytic activity	-1.32571	0.0161218	4	6.4
AFUA_4G08510	Putative RNA triphosphatase involved in mRNA 5 cap formation;essential gene	-1.33944	0.0116028	4	5.2
AFUB_062060	oxidoreductase, short-chain dehydrogenase/reductase family, putative	-1.34744	0.0228725	2	43.6
AFUA_2G09130	Putative NADH-ubiquinone dehydrogenase, 24 kDa subunit;induced by exposure to artemisinin	-1.35163	0.00153461	8	38.4
AFUA_5G08550	Has domain(s) with predicted Rho guanyl-nucleotide exchange factor activity, role in intracellular signal transduction, regulation of Rho protein signal transduction	-1.35449	0.047202	9	13.7
AFUA_6G03240	Has domain(s) with predicted ATP binding, protein kinase activity and role in protein phosphorylation	-1.35574	0.00421948	9	30.4
AFUA_1G15860	Has domain(s) with predicted role in intracellular protein transport, vesicle-mediated transport and clathrin adaptor complex localization	-1.35814	0.0210342	14	36
AFUA_3G06890	Has domain(s) with predicted nucleic acid binding, nucleotide binding activity	-1.36147	0.00722298	3	8.6
AFUA_5G08910	Putative 3-methylcrotonyl-CoA carboxylase subunit alpha;transcript up-regulated in conidia exposed to neutrophils	-1.36347	0.00363609	27	56.2
AFUA_2G13295	Has domain(s) with predicted catalytic activity, pyridoxal phosphate binding activity and role in metabolic process	-1.37839	0.00604396	37	85.9
AFUA_4G12060	Has domain(s) with predicted role in vacuolar transport and retromer complex localization	-1.38461	0.0459207	12	40.7
AFUA_5G13860	Has domain(s) with predicted nucleic acid binding, nucleotide binding activity	-1.38908	0.00162007	4	29.4
AFUA_6G10880	Putative acyl-CoA dehydrogenase;transcript up-regulated in conidia exposed to neutrophils	-1.39511	0.00226404	4	15.8
AFUA_1G15920	Has domain(s) with predicted omega peptidase activity, ubiquitin thiolesterase activity, role in ubiquitin-dependent protein catabolic process	-1.41696	0.00338699	8	24.7
AFUA_4G09890	Has domain(s) with predicted phosphoric diester hydrolase activity and role in lipid metabolic process	-1.42204	0.00232371	3	18.6
AFUA_7G05400	Ortholog of A. niger CBS 513.88 : An07g02800, A. oryzae RIB40 : AO090005000380, Aspergillus terreus NIH2624 : ATET_06417 and A. niger ATCC 1015 : 48505-mRNA	-1.44507	0.027601	13	38.1
AFUA_5G08940	Ortholog(s) have methylcrotonoyl-CoA carboxylase activity and role in leucine catabolic process	-1.45915	0.00103243	19	49.7
AFUA_2G01580	Has domain(s) with predicted monooxygenase activity and role in oxidation-reduction process	-1.47397	0.00551599	24	48.3
AFUA_4G04520	Has domain(s) with predicted ATP binding, ligase activity and role in metabolic process	-1.48572	0.00926759	34	71.2
AFUA_3G01850	Ortholog of A. fumigatus Af293 : AFUA_8g06520, A. oryzae RIB40 : AO090010000566, N. fischeri NRRL 181 : NFIA_002930, NFIA_099150 and Aspergillus flavus NRRL 3357 : AFL2T_11717	-1.51269	0.00205083	19	70.5
AFUA_6G12790	Putative NADH-ubiquinone oxidoreductase 39 kDa subunit	-1.52299	0.0496374	11	43.2
AFUA_6G03750	Ortholog(s) have amidophosphoribosyltransferase activity, role in de novo IMP biosynthetic process and cytoplasm localization	-1.52485	0.0306814	9	39.3
AFUA_6G12300	RNP domain protein;conidia-enriched protein	-1.54361	0.0132549	24	59.8
AFUA_8G05040	Has domain(s) with predicted lyase activity and role in metabolic process	-1.54739	0.000919381	12	45.3
AFUA_6G01790	Ortholog of A. nidulans FGSC A4 : AN8599, N. fischeri NRRL 181 : NFIA_047950, A. clavatus NRRL 1 : ACLA_098930 and A. fumigatus A1163 : AFUB_096560	-1.55776	0.000449898	13	61.7
AFUA_8G01670	Putative bifunctional catalase-peroxidase;induction in response to hydrogen peroxide Yap1-dependent;transcript induced by exposure to human airway epithelial cells	-1.56272	8.02979e-07	63	81.8
AFUA_4G14060	Has domain(s) with predicted ATP binding activity	-1.57061	0.0487773	9	28.2
AFUA_4G09140	L-ornithine aminotransferase;induced by growth on BSA as a sole nitrogen source;SrbA-regulated during hypoxia	-1.57416	0.000381494	36	90.9
AFUA_5G13920	Putative Hsp90 binding co-chaperone;reacts with rabbit immunosera exposed to A. fumigatus conidia	-1.58744	0.00421328	10	60.2
AFUA_8G05760	Has domain(s) with predicted cofactor binding, nucleotide binding, oxidoreductase activity, acting on the CH-OH group of donors, NAD or NADP as acceptor activity and role in oxidation-reduction process	-1.59204	0.0078811	19	73.9
AFUA_4G08490	Putative acyl-CoA dehydrogenase;transcript up-regulated in conidia exposed to neutrophils	-1.61407	0.00237662	35	75.8
AFUA_2G11190	Ortholog(s) have RNA polymerase II core binding, TFIIF-class binding transcription factor activity, chromatin binding activity	-1.63132	0.00584442	10	34.8
AFUA_6G07910	PH domain protin;transcript induced by exposure to human airway epithelial cells	-1.63416	0.0138611	12	39
AFUA_2G11260	Putative 3-isopropylmalate dehydratase with a predicted role in nitrogen metabolism;protein induced by heat shock;SrbA-regulated during hypoxia	-1.63888	0.0022035	21	39.9
AFUA_2G03070	Has domain(s) with predicted DNA binding activity, role in DNA recombination, double-strand break repair and nucleus localization	-1.65261	0.0366831	4	10.6
AFUA_3G14030	Putative alkaline phosphatase, phoB-regulated	-1.68222	0.00537052	10	27.1
AFUA_1G11120	Has domain(s) with predicted cytoplasm, nucleus localization	-1.69421	0.0258188	6	33.8
AFUA_4G13750	Putative penicillolysin/deuterolysin metalloprotease;predicted signal sequence for secretion	-1.76261	0.0043744	2	10
AFUA_4G11050	Putative NADH-ubiquinone oxidoreductase, subunit F involved in oxidative phosphorylation;induced by exposure to artemisinin	-1.77066	0.0268313	16	49.2
AFUA_7G04990	Has domain(s) with predicted hydrolase activity and role in dUTP metabolic process	-1.84224	0.019243	4	52
AFUA_7G04300	RhoGAP and Fes/CIP4 domain protein;calcium induced	-1.84632	0.00912992	17	30
AFUA_1G03490	Has domain(s) with predicted catalytic activity, coenzyme binding, nucleotide binding activity and role in cellular metabolic process	-1.8552	0.0490794	12	43.7
AFUA_1G11420	Ortholog(s) have mRNA 5-UTR binding, translation repressor activity, nucleic acid binding activity and role in intracellular mRNA localization	-1.89094	0.00896785	35	33.7
AFUA_5G02670	Ortholog of N. fischeri NRRL 181 : NFIA_039410, A. clavatus NRRL 1 : ACLA_002480 and A. fumigatus A1163 : AFUB_051210	-1.90462	0.00672008	10	49.2
AFUA_4G00390	Has domain(s) with predicted cation binding, hydrolase activity, hydrolyzing O-glycosyl compounds activity and role in carbohydrate metabolic process	-1.90659	0.0020627	18	23.3
AFUA_6G10600	Has domain(s) with predicted catalytic activity, nucleotide binding activity	-2.01699	0.00903138	23	59.8
AFUA_3G10360	Ortholog(s) have protein transporter activity, role in protein retention in Golgi apparatus, retrograde transport, endosome to Golgi and endosome, retromer complex, inner shell localization	-2.04505	0.0319457	28	44.3
AFUA_8G00280	Has domain(s) with predicted nucleotide binding, oxidoreductase activity and role in oxidation-reduction process	-2.10246	0.00435211	12	53.4
AFUA_5G02630	Ortholog of N. fischeri NRRL 181 : NFIA_039450, A. clavatus NRRL 1 : ACLA_002530, Aspergillus terreus NIH2624 : ATET_09232 and A. fumigatus A1163 : AFUB_051160	-2.10532	0.0272328	8	51.8
AFUA_2G17330	Putative extracellular serine carboxypeptidase;predicted signal sequence for secretion;induced by growth on BSA as a sole nitrogen source	-2.10919	0.000169259	15	36.5
AFUA_1G06780	Has domain(s) with predicted catalytic activity and role in metabolic process	-2.13173	0.00245818	9	27.4
AFUA_5G13810	Transulfuration enzyme family protein;transcript up-regulated in conidia exposed to neutrophils	-2.15094	0.000450077	10	47.3
AFUA_2G08990	Ortholog(s) have GDP-dissociation inhibitor activity, GTPase activator activity, role in mature ribosome assembly, negative regulation of translational initiation	-2.17583	0.0213129	8	29
AFUA_4G11800	Putative secreted alkaline serine protease;cleaves human complement components C3, C4, and C5;predicted signal sequence for secretion;fibrinogen-binding	-2.34158	0.00210331	10	42.9
AFUA_8G00910	Ortholog of A. nidulans FGSC A4 : AN9159, A. niger CBS 513.88 : An03g01180, A. oryzae RIB40 : AO090010000069, A. niger ATCC 1015 : 51373-mRNA and Aspergillus terreus NIH2624 : ATET_08648	-2.36539	0.0489843	3	19.2
AFUA_1G06810	Has domain(s) with predicted 4 iron, 4 sulfur cluster binding, aconitate hydratase activity and role in tricarboxylic acid cycle	-2.44068	0.00129907	24	46.7
AFUA_5G07360	Has domain(s) with predicted copper ion binding, primary amine oxidase activity, quinone binding activity and role in amine metabolic process, oxidation-reduction process	-2.44576	0.000589087	43	72.3
AFUA_3G08840	Ortholog(s) have role in hyphal growth, nuclear division and Golgi apparatus, hyphal tip localization	-2.76662	0.0268106	50	55
AFUA_6G06350	Proteasome subunit alpha type 3;reacts with rabbit immunosera exposed to A. fumigatus conidia	-2.90099	0.00139091	19	64
AFUA_3G00320	Putative endo-1,4-beta-xylanase	-2.91565	0.00111542	5	22.4
AFUA_1G07200	Has domain(s) with predicted FMN binding, heme binding, oxidoreductase activity and role in oxidation-reduction process	-2.92967	0.004764	19	58.6
AFUA_3G11840	Has domain(s) with predicted nucleotide binding, oxidoreductase activity and role in oxidation-reduction process	-2.98947	0.00101054	18	44.6
AFUA_1G08760	Ortholog(s) have porphobilinogen synthase activity, role in heme biosynthetic process and cytoplasm, nucleus localization	-3.02899	0.00201037	17	69.2
AFUA_2G07720	Has domain(s) with predicted heme binding activity	-3.10389	0.0291943	6	60.7
AFUA_1G07720	Has domain(s) with predicted role in cellular process	-3.26366	0.00543857	35	41.9
AFUA_3G02270	Mycelial catalase;induced in hyphae exposed to neutrophils;protein induced in amphotericin B and H2O2;stuA-dependent up-regulation in developmentally competent hyphae;hypoxia repressed;SrbA-regulate	-3.30452	0.00168844	27	52.7
AFUA_3G12800	Ortholog of A. nidulans FGSC A4 : AN3122, A. niger CBS 513.88 : An02g08820, A. oryzae RIB40 : AO090012000842, A. niger ATCC 1015 : 207105-mRNA and Aspergillus terreus NIH2624 :	-3.32725	0.0248075	25	48.5
AFUA_2G01930	Has domain(s) with predicted DNA binding activity	-3.55361	0.0123804	10	33.1
AFUA_1G14550	Putative manganese superoxide dismutase;allergen Asp f 6;recognized by IgE from allergic patients;expressed only in hyphae;transcript up-regulated in hyphae exposed to neutrophils	-3.65418	0.00669548	13	69.5
AFUA_7G02070	AIF-like mitochondrial oxidoreductase;conidia-enriched protein	-3.84272	1.15975e-05	31	70.4
AFUA_1G15720	Ortholog(s) have nuclear envelope localization	-4.21805	0.00172442	35	65.3
AFUA_4G12010	Putative 2-oxo acid dehydrogenases acyltransferase with a predicted role in the citric acid cycle;transcript up-regulated in conidia exposed to neutrophils	-4.63668	0.000908429	15	39.6
AFUA_5G02660	Has domain(s) with predicted oxidoreductase activity and role in oxidation-reduction process	-5.39588	0.00485899	39	67
AFUA_4G03200	Ortholog of A. nidulans FGSC A4 : AN7181, A. oryzae RIB40 : AO090011000112, N. fischeri NRRL 181 : NFIA_030260, Aspergillus flavus NRRL 3357 : AFL2T_04908 and A. clavatus NRRL 1 : ACLA_055410	-6.43005	0.000431861	20	73.5

## Sheet: Table S10
Table S10. Proteins with increased abundance, or unique to ∆mirCC2 grown for 72 h in iron-replete MM compared to the wild-type strain. Data sorted by fold change, in descending order.
ID	Description	Log2(Fold Increase)	p-value	Peptides	Sequence coverage [%]
AFUA_3G11390	Ortholog(s) have role in positive regulation of RNA polymerase II transcriptional preinitiation complex assembly, proteasome regulatory particle assembly, ubiquitin-dependent protein catabolic process	Unique	N/A	17	61.9
AFUA_2G17630	Ortholog of the hydrophobic surface binding protein, hsbA	Unique	N/A	4	57.7
AFUA_1G06830	Putative 60s acidic ribosomal protein superfamily member;putative ribosomal stalk protein	Unique	N/A	4	55.9
AFUA_7G05950	Has domain(s) with predicted calcium ion binding activity	Unique	N/A	7	54.5
AFUA_8G05650	Ortholog(s) have intracellular localization	Unique	N/A	5	51.9
AFUA_2G13080	Ortholog(s) have bis(5-adenosyl)-hexaphosphatase activity, bis(5-adenosyl)-pentaphosphatase activity, diphosphoinositol-polyphosphate diphosphatase activity, endopolyphosphatase activity	Unique	N/A	4	43.5
AFUA_4G00970	Ortholog(s) have IMP 5-nucleotidase activity and role in inosine salvage, nicotinamide riboside biosynthetic process, nicotinic acid riboside biosynthetic process	Unique	N/A	12	43.3
AFUA_2G03155	Ortholog of A. nidulans FGSC A4 : AN4512, A. niger CBS 513.88 : An07g07580, A. oryzae RIB40 : AO090120000271, A. niger ATCC 1015 : 199982-mRNA and Aspergillus terreus NIH2624 : ATET_09577	Unique	N/A	5	42.9
AFUA_2G10010	Has domain(s) with predicted protein transporter activity and role in intracellular protein transport	Unique	N/A	32	40.9
AFUA_5G13300	Putative extracellular aspartic endopeptidase;acid protease;predicted signal sequence for secretion;allergen Asp f 10;transcript induced by growth on hydrogen peroxide	Unique	N/A	8	37.2
AFUA_1G03960	Ortholog(s) have thiosulfate sulfurtransferase activity and mitochondrion localization	Unique	N/A	4	36.6
AFUA_8G06070	Ortholog of N. fischeri NRRL 181 : NFIA_080500 and A. fumigatus A1163 : AFUB_081420	Unique	N/A	9	30.1
AFUA_2G09750	Ortholog(s) have phosphatase activity, thiosulfate sulfurtransferase activity, role in dephosphorylation and cytoplasm, nucleus localization	Unique	N/A	3	26.9
AFUA_2G15950	Putative extracellular aspartic endopeptidase;transcript induced by voriconazole;predicted signal sequence for secretion	Unique	N/A	5	25.5
AFUA_2G10800	Has domain(s) with predicted membrane localization	Unique	N/A	3	25.2
AFUA_8G00210	Putative brevianamide F prenyltransferase, predicted to convert brevianamide F to tryprostatin B;involved in the biosynthesis of fumitremorgins	Unique	N/A	5	22.6
AFUA_7G05180	AFUA_sin;predicted role in defense response	Unique	N/A	2	21.9
AFUA_4G14420	Has domain(s) with predicted cation binding, lysozyme activity and role in cell wall macromolecule catabolic process, peptidoglycan catabolic process	Unique	N/A	4	21.4
AFUA_2G15420	Ortholog of A. nidulans FGSC A4 : AN7598, N. fischeri NRRL 181 : NFIA_090660, Aspergillus flavus NRRL 3357 : AFL2T_03205, AFL2T_12541 and A. clavatus NRRL 1 : ACLA_074380	Unique	N/A	3	18.2
AFUA_2G09410	Ortholog of A. oryzae RIB40 : AO090010000111, N. fischeri NRRL 181 : NFIA_084910, A. clavatus NRRL 1 : ACLA_081200 and A. fumigatus A1163 : AFUB_025270	Unique	N/A	7	18.1
AFUA_8G05280	Ortholog(s) have role in gene silencing by RNA	Unique	N/A	5	12.5
AFUA_8G06830	Putative endo-1,4 beta-glucanase, a predicted secreted hydrolase with a fungal cellulose binding domain	Unique	N/A	2	10.6
AFUA_4G12490	Ortholog of A. nidulans FGSC A4 : AN3678, A. niger CBS 513.88 : An01g07920, A. niger ATCC 1015 : 172651-mRNA and Aspergillus terreus NIH2624 : ATET_03133	Unique	N/A	3	9.5
AFUA_3G05560	Ortholog(s) have role in double-strand break repair via nonhomologous end joining, nucleosome disassembly, regulation of sporulation resulting in formation of a cellular spore	Unique	N/A	4	6.8
AFUA_6G13460	Ortholog of A. nidulans FGSC A4 : AN5448, A. niger CBS 513.88 : An08g08850, A. niger ATCC 1015 : 175603-mRNA, N. fischeri NRRL 181 : NFIA_059420 and Aspergillus flavus NRRL 3357 : AFL2T_12228	Unique	N/A	4	6.3
AFUA_4G07970	Ortholog(s) have DNA-directed DNA polymerase activity and role in DNA replication, removal of RNA primer, RNA-dependent DNA replication	Unique	N/A	3	6
AFUA_5G14040	Has domain(s) with predicted cysteine-type peptidase activity and role in proteolysis	Unique	N/A	3	3.9
AFUA_3G14260	Ortholog of A. niger CBS 513.88 : An09g04240, A. oryzae RIB40 : AO090012000670, A. niger ATCC 1015 : 143379-mRNA and Aspergillus carbonarius ITEM 5010 : Acar	5.4855	3.01145e-05	9	51.1
AFUA_6G12180	Fungal dehydrin-like protein that plays a role in oxidative, osmotic and pH stress responses;conserved DPR motif;cytoplasm and peroxisome localized;calcium and germination downregulated;transcript induced in neutrophil-exposed conidia	4.85342	0.00269872	11	45.1
AFUA_6G08360	Thiazole biosynthesis enzyme;hypoxia induced protein;induced by gliotoxin exposure	4.2999	0.00151386	19	73.8
AFUB_062910	F1F0-ATP synthase regulatory factor Stf2, putative	3.89905	0.0117921	7	57.7
AFUA_1G17180	Putative pyridine nucleotide-disulphide oxidoreductase	3.70726	0.0317173	30	72.4
AFUA_3G14940	Putative elastase inhibitor	3.6938	0.00242953	4	70.1
AFUA_4G06670	Allergen Asp f 7;transcript induced by voriconazole and by by growth on hydrogen peroxide	3.66065	0.000750928	3	13.8
AFUA_1G02550	Tubulin alpha-1 subunit;gene pair with AFUA_A_2G14990 (tubulin alpha-2 subunit)	3.44323	0.00727598	31	81
AFUA_5G02330	Allergen Asp f 1;ribonuclease mitogillin family of cytotoxins;similar to restrictocin;inhibits protein synthesis in mammalian cells;18kD IgE-binding protein;expression increases in vivo	3.35706	0.00794356	12	62.5
AFUA_8G00610	Putative cell surface protein	2.96645	0.0293046	8	44.6
AFUA_6G12450	Putative heat shock protein	2.9283	0.00819972	2	22.2
AFUA_1G17250	Conidial cell wall hydrophobin involved in conidial cell wall composition;not required for normal rodlet layer;protein repressed by amphotericin B;upregulated in biofilm vs planktonic culture	2.8013	0.00289555	6	77.1
AFUA_5G09580	Conidial hydrophobin;conidial surface associated;required for formation of the rodlet layer of conidia;transcript downregulated in response to voriconazole;induced during biofilm growth	2.71856	0.0392495	5	42.1
AFUA_2G11850	Allergenic ribosomal L3 protein;allergen Asp f 23;transcript induced in response to dibutyryl cyclic AMP	2.68817	0.00289939	35	63.5
AFUA_7G01340	Putative RPEL repeat protein;transcript up-regulated in conidia exposed to neutrophils	2.5694	0.00563745	8	65.5
AFUA_3G08440	Protein of unknown function;hypoxia induced protein	2.46055	0.00392914	4	43.1
AFUA_4G03490	Putative secreted protease;sedolisin with tripeptidyl-peptidase activity;predicted signal sequence for secretion;induced by growth on BSA as a sole nitrogen source	2.33757	0.0184552	16	39.5
AFUA_8G00230	Non-heme Fe(II) and alpha-ketoglutarate-dependent dioxygenase;phytanoyl-CoA dioxygenase family protein;catalyses the conversion of fumitremorgin B to verruculogen	2.24883	0.0437479	19	72.2
AFUA_7G01060	Ortholog of A. nidulans FGSC A4 : AN7836, A. oryzae RIB40 : AO090003000833, N. fischeri NRRL 181 : NFIA_113770, Aspergillus flavus NRRL 3357 : AFL2T_02186 and Aspergillus terreus NIH2624 : ATET_0	2.17827	0.0207575	16	57.4
AFUA_2G03830	Allergen Asp f 4;higher expression in biofilm vs planktonic cells;transcript induced by growth on hydrogen peroxide	2.17796	0.0224176	8	42.9
AFUA_1G10910	Beta-tubulin;predicted gene pair with AFUA_A_7G00250 (tubulin beta-2 subunit);protein induced by hydrogen peroxide	2.1638	0.00017108	18	66.5
AFUA_4G03660	Putative acid phosphatase, phoB-regulated	2.11923	0.00606702	10	34.1
AFUA_3G06640	Ortholog(s) have structural constituent of ribosome activity	2.0856	0.000550728	4	46.3
AFUA_1G04320	Ribosomal protein S8	2.01044	0.0301205	10	50.2
AFUA_6G09120	Ortholog of A. nidulans FGSC A4 : AN1765, A. oryzae RIB40 : AO090001000589, N. fischeri NRRL 181 : NFIA_054800, Aspergillus flavus NRRL 3357 : AFL2T_09236 and A. clavatus NRRL 1 : ACLA_083280	2.00777	0.0443329	3	21.6
AFUA_2G00760	Putative secreted pectate lyase;fibrinogen-binding protein;immunoreactive	1.9926	0.00850448	12	44.9
AFUA_4G10050	Calmodulin	1.95103	0.00840064	18	99.3
AFUA_5G03750	Putative WW domain protein	1.89707	0.00535384	15	45.8
AFUA_1G16523	Ortholog(s) have structural constituent of ribosome activity and cytosolic small ribosomal subunit localization	1.82864	0.0039897	3	30.1
AFUA_6G13670	Ortholog(s) have role in endoplasmic reticulum tubular network maintenance, nuclear pore complex assembly and Golgi apparatus, cortical endoplasmic reticulum, integral to endoplasmic reticulum	1.82744	0.0011677	12	40.4
AFUA_3G03640	Putative siderophore iron transporter;SrbA-regulated during hypoxia	1.77971	0.0381093	9	26.1
AFUA_1G14920	Putative peptidase D;induced by growth on BSA as a sole nitrogen source	1.76751	0.0201377	25	56.7
AFUA_5G13250	Ortholog of A. nidulans FGSC A4 : AN6885, A. niger CBS 513.88 : An14g04640, A. niger ATCC 1015 : 53850-mRNA and Aspergillus terreus NIH2624 : ATET_06186	1.75397	0.000521512	5	18.6
AFUA_4G07040	Putative secreted aspartic-type endopeptidase;predicted signal sequence for secretion;transcript up-regulated in conidia exposed to neutrophils	1.73356	0.0411319	6	17.5
AFUA_2G14490	Putative endoglucanase;transcript induced by voriconazole;repressed by exposure to artemisinin	1.71549	0.0252234	8	21.9
AFUA_3G11740	Ortholog(s) have role in anisotropic cell growth and cytoplasm, nucleus localization	1.67793	0.00202655	16	23.6
AFUA_1G05340	40S ribosomal protein S19	1.66991	0.00397405	6	19.5
AFUA_1G06170	Ortholog(s) have role in positive regulation of RNA polymerase II transcriptional preinitiation complex assembly, proteasome regulatory particle assembly	1.62318	0.038109	27	70.7
AFUA_4G06620	Glutamate/Leucine/Phenylalanine/Valine dehydrogenase;reacts with rabbit immunosera exposed to A. fumigatus conidia;hypoxia induced protein	1.57335	0.00331697	42	92.8
AFUA_6G14470	Ortholog of A. nidulans FGSC A4 : AN5353, A. niger CBS 513.88 : An02g05680, A. oryzae RIB40 : AO090103000108, Aspergillus carbonarius ITEM 5010 : Acar5010_402230 and N. fischeri NRRL 181 : NFIA_0	1.52267	0.0035015	4	25.2
AFUA_6G09950	Has domain(s) with predicted nucleic acid binding activity	1.47206	0.0366692	4	17.5
AFUA_5G08030	Ortholog(s) have spore wall localization	1.42785	0.00877989	7	34.6
AFUA_3G14420	Putative class III chitin synthase;predicted gene pair with AFUA_A_5G00760	1.41866	0.029528	9	18.2
AFUA_5G01430	ThiJ/PfpI family protein;abundant in conidia	1.40095	0.0190093	8	50
AFUA_4G01290	Glycosyl hydrolase family 75 chitosanase;hydrolyzes beta-1,4-glycosidic linkage of chitosan;repressed by exposure to artemisinin	1.38559	0.00780439	11	42.4
AFUA_4G09740	Ortholog(s) have unfolded protein binding activity, role in protein folding and chaperonin-containing T-complex localization	1.38087	0.0217826	26	59.3
AFUA_7G04370	Ortholog of Aspergillus flavus NRRL 3357 : AFL2T_00145 and A. fumigatus A1163 : AFUB_089910	1.36419	0.0201025	5	34.6
AFUA_6G03830	Ribosomal protein L14	1.35073	0.0248318	11	46.1
AFUA_4G14530	Putative theta class glutathione S-transferase	1.35007	0.036675	7	45.3
AFUA_1G08880	Ortholog(s) have copper chaperone activity, role in cellular iron ion homeostasis, cellular response to oxidative stress, copper ion transport and cytosol localization	1.32578	0.00422916	4	75.9
AFUA_7G05450	Ortholog of A. nidulans FGSC A4 : AN6697/sunA, A. niger CBS 513.88 : An07g02730, A. oryzae RIB40 : AO090005000409, A. niger ATCC 1015 : 215107-mRNA and Aspergillus terreus NIH2624 : ATET_063	1.31714	0.0034858	15	56.5
AFUA_3G07360	Ortholog(s) have copper ion binding activity, role in copper ion transport, protein complex assembly and mitochondrial inner membrane localization	1.30833	0.0173365	10	37.6
AFUA_6G07380	Ortholog of A. nidulans FGSC A4 : AN5205, A. niger CBS 513.88 : An07g09040, A. oryzae RIB40 : AO090005001563, N. fischeri NRRL 181 : NFIA_053060 and Aspergillus flavus NRRL 3357 : AFL2T_01457	1.27897	0.00919255	11	25.4
AFUA_2G11840	Transcriptional corepressor;ortholog of A. nidulans ssnF;calcium induced;mutation causes increased azole sensitivity	1.26972	0.00844818	13	24.2
AFUA_1G14120	Putative nuclear segregation protein	1.26839	0.00492178	21	52.4
AFUA_3G10610	Ortholog of A. nidulans FGSC A4 : AN4929, A. niger CBS 513.88 : An02g06220, A. oryzae RIB40 : AO090003000605, A. niger ATCC 1015 : 52257-mRNA and Aspergillus terreus NIH2624 : ATET_04590	1.2654	0.00165814	19	29.3
AFUA_1G05450	Parvulin-like peptidyl-prolyl cis-trans isomerase	1.25382	0.0119335	3	29.5
AFUA_2G04210	Protein with no conserved domains and no similarities to any proteins with known function;induced by tyrosine;mutants fail to produce pyomelanin	1.2378	0.0067175	7	41.8
AFUA_1G06580	Ortholog of A. nidulans FGSC A4 : AN4252, AN10165, A. fumigatus Af293 : AFUA_1g11910, A. niger CBS 513.88 : An18g05640, An08g04120 and A. oryzae RIB40 : AO090001000456, AO09000	1.23697	0.024087	6	40.6
AFUA_5G04290	WW domain protein;calcium induced;transcript induced by exposure to human airway epithelial cells	1.226	0.0220812	3	15.9
AFUA_1G16250	Putative alpha-glucosidase B	1.22394	0.0109512	40	60.8
AFUA_6G12060	Putative monooxygenase (FAD);member of the fumiquinazoline biosynthetic cluster	1.21913	0.0259786	12	49.8
AFUA_4G09110	Putative cytochrome c peroxidase;protein induced by heat shock and by hydrogen peroxide;transcript up-regulated in conidia exposed to neutrophils	1.21425	0.0149793	21	64.8
AFUA_7G02340	Ortholog(s) have role in isoleucine biosynthetic process, mitochondrial translation and mitochondrial matrix localization	1.19841	8.60094e-05	7	54.8
AFUA_7G02470	Ortholog(s) have translation regulator activity, role in mitochondrial respiratory chain complex IV biogenesis, positive regulation of mitochondrial translation	1.18881	0.0092207	14	39.3
AFUA_2G07380	Ribosomal protein L18	1.18877	0.0283518	13	58.7
AFUA_6G10450	Protein of unknown function	1.17986	0.00156858	10	44.4
AFUA_3G03060	Allergen Asp f 34;putative phiA family cell wall protein;induced calcium;repressed by exposure to artemisinin	1.17122	0.00844938	4	41.6
AFUA_2G15290	Conidia-enriched protein of unknown function;transcript downregulated in response to voriconazole;hypoxia repressed protein	1.16667	0.0312219	11	88.2
AFUA_4G08690	Has domain(s) with predicted lyase activity and role in metabolic process	1.15848	0.0126308	12	42.1
AFUA_6G13550	Ribosomal protein S13p/S18e	1.15725	0.01792	9	56.7
AFUA_1G01950	Ortholog of A. nidulans FGSC A4 : AN0365, A. niger CBS 513.88 : An01g06340, A. oryzae RIB40 : AO090005000900, A. niger ATCC 1015 : 51917-mRNA and Aspergillus terreus NIH2624 : ATET_04895	1.15376	0.0208709	5	47
AFUA_2G10100	Allergen Asp f 8;putative ribosomal protein P2;transcript induced by growth on hydrogen peroxide and menadione	1.15037	0.010273	10	83.8
AFUA_2G16090	Karyopherin alpha subunit	1.14413	0.0412782	21	52.9
AFUA_1G09250	Ortholog of A. nidulans FGSC A4 : AN1362, A. niger CBS 513.88 : An08g00770, A. oryzae RIB40 : AO090005001616, A. niger ATCC 1015 : 52824-mRNA and Aspergillus terreus NIH2624 : ATET_08549	1.13145	0.0164007	7	20.4
AFUA_3G09590	Has domain(s) with predicted ATP binding, unfolded protein binding activity and role in protein folding	1.12435	0.0399856	23	60.2
AFUA_4G13180	Tetratricopeptide (TPR) repeat protein, transcript induced by exposure to human airway epithelial cells	1.12006	0.00266283	5	22.7
AFUA_2G00720	Putative aldehyde dehydrogenase (NAD+)	1.10475	0.00234004	36	74.6
AFUA_3G06260	Ortholog(s) have multi-eIF complex localization	1.10141	0.00950335	9	69.3
AFUA_5G03540	Ortholog(s) have flavin-linked sulfhydryl oxidase activity and role in oxidation-reduction process	1.09125	0.0335588	12	38.1
AFUA_3G03400	Hydroxyornithine transacylase;involved in extracellular siderophore biosynthesis;essential for triacetylfusarinine C biosynthesis;SrbA-regulated during hypoxia	1.08073	0.000401633	38	90
AFUA_3G11220	Ortholog(s) have endoribonuclease activity, role in RNA catabolic process, apoptotic process, cell morphogenesis and cytosol, extracellular region, vacuole localization	1.06167	0.0365711	12	44.5
AFUA_8G02850	Putative actin binding protein;transcript induced by exposure to human airway epithelial cells	1.05986	0.00560272	29	53.6
AFUA_2G13290	GYF domain protein	1.03777	0.00182809	8	8
AFUA_3G10920	Telomere and ribosome associated protein	1.00488	0.0245805	17	46.5

## Sheet: Table S11
Table S11. Proteins with decreased abundance in ∆mirCC2 grown for 72 h in iron-replete MM compared to the wild-type strain. Data sorted by fold change, in descending order.
ID	Description	Log2(Fold Increase)	p-value	Peptides	Sequence coverage [%]
AFUA_5G02140	Putative inositol polyphosphate phosphatase	Unique	N/A	3	5.2
AFUA_6G09305	Ortholog of Aspergillus fumigatus A1163 : AFUB_092810	Unique	N/A	2	6.5
AFUA_4G09260	Ortholog of Aspergillus fumigatus A1163 : AFUB_066390	Unique	N/A	2	7.3
AFUA_2G13650	Ortholog of A. nidulans FGSC A4 : AN2637, A. oryzae RIB40 : AO090001000291, AO090005001139, AO090026000243, A. niger ATCC 1015 : 42301-mRNA, 51721-mRNA	Unique	N/A	3	10.8
AFUA_1G16800	Has domain(s) with predicted hydrolase activity	Unique	N/A	7	13.2
AFUA_1G11970	Has domain(s) with predicted GTP binding, GTPase activity	Unique	N/A	8	13.7
AFUA_5G10220	Has domain(s) with predicted nucleotide binding, oxidoreductase activity, transferase activity, transferring acyl groups other than amino-acyl groups, zinc ion binding activity	Unique	N/A	4	18.9
AFUA_2G12650	Has domain(s) with predicted carbon-sulfur lyase activity and role in metabolic process	Unique	N/A	5	25.5
AFUA_6G09310	Putative family 18 Class V chitinase	Unique	N/A	12	27.4
AFUA_6G09440	Has domain(s) with predicted ATP binding, tetrahydrofolylpolyglutamate synthase activity and role in folic acid-containing compound biosynthetic process	Unique	N/A	7	28.6
AFUA_6G12280	Has domain(s) with predicted protein transporter activity, role in protein transport and mitochondrial inner membrane localization	Unique	N/A	4	34
AFUA_6G09210	Has domain(s) with predicted NAD+ binding, hydrolase activity, acting on carbon-nitrogen (but not peptide) bonds, in linear amides, zinc ion binding activity and role in chromatin sile	Unique	N/A	6	34.6
AFUA_5G05610	Ortholog(s) have role in cellular bud site selection, nuclear mRNA splicing, via spliceosome and U2 snRNP localization	Unique	N/A	3	35.1
AFUA_2G08670	Ortholog(s) have acetyl-CoA carboxylase activity, biotin carboxylase activity, role in protein import into nucleus and endoplasmic reticulum membrane, mitochondrion localization	Unique	N/A	50	38.9
AFUB_070980	hypothetical protein	Unique	N/A	6	42.5
AFUA_3G02670	Has domain(s) with predicted acyl carrier activity, catalytic activity, cofactor binding, nucleotide binding, phosphopantetheine binding activity and role in metabolic process	Unique	N/A	2	49.4
AFUA_5G15020	Arsenic methyltransferase;predicted gene pair with AFUA_A1G16110	Unique	N/A	12	60.5
AFUA_5G14880	Ortholog(s) have mitochondrion localization	Unique	N/A	28	75.2
AFUA_6G09330	ORF, Uncharacterized	Unique	N/A	26	85.8
AFUA_1G15250	Ortholog of A. nidulans FGSC A4 : AN0861, A. oryzae RIB40 : AO090005001206, A. niger ATCC 1015 : 51725-mRNA and Aspergillus terreus NIH2624 : ATET_00827	-1.00822	0.0217165	6	25.8
AFUA_1G06660	Has domain(s) with predicted catalytic activity and role in metabolic process	-1.02226	0.0158719	4	15.2
AFUA_2G00570	Has domain(s) with predicted N-acetyltransferase activity and role in metabolic process	-1.02675	0.0092604	11	60.9
AFUA_5G03790	Putative ferroxidase;expression upregulated under low iron conditions;SrbA-regulated during hypoxia	-1.03578	0.0281077	5	17.2
AFUA_6G06520	Ortholog(s) have role in hypotonic response and barrier septum localization	-1.0562	0.00668274	25	36.8
AFUA_3G12280	Has domain(s) with predicted sequence-specific DNA binding activity	-1.10226	0.0454835	11	54
AFUA_3G00650	Putative aminopeptidase Y;predicted signal sequence for secretion;induced by growth on BSA as a sole nitrogen source	-1.10244	0.00608929	16	41.7
AFUA_6G05050	Ortholog(s) have role in posttranslational protein targeting to membrane, protein insertion into ER membrane and TRC complex localization	-1.11209	0.00662407	9	33.5
AFUA_4G09840	Has domain(s) with predicted kynureninase activity, pyridoxal phosphate binding activity, role in NAD biosynthetic process, tryptophan catabolic process and cytoplasm localization	-1.11288	0.0206092	25	83.2
AFUA_2G11190	Ortholog(s) have RNA polymerase II core binding, TFIIF-class binding transcription factor activity, chromatin binding activity	-1.12103	0.00986429	10	34.8
AFUA_4G02810	Has domain(s) with predicted catalytic activity, coenzyme binding, nucleotide binding activity and role in cellular metabolic process	-1.13043	0.0275605	8	27.5
AFUA_8G05760	Has domain(s) with predicted cofactor binding, nucleotide binding, oxidoreductase activity, acting on the CH-OH group of donors, NAD or NADP as acceptor activity and role in oxidation-reduction process	-1.14778	0.0206941	19	73.9
AFUA_1G11420	Ortholog(s) have mRNA 5-UTR binding, translation repressor activity, nucleic acid binding activity and role in intracellular mRNA localization	-1.15238	0.00468762	35	33.7
AFUA_6G10120	Ortholog(s) have cytoplasm, nucleus localization	-1.15246	0.0435403	15	71.5
AFUA_8G04340	Putative cystathionine gamma-lyase;transcript induced by exposure to human airway epithelial cells	-1.15548	0.00414935	11	53.2
AFUA_3G10740	Putative RAB GTPase with a predicted role in regulation of endocytosis;transcript downregulated in response to amphotericin B	-1.18954	0.00247711	8	58.8
AFUA_7G02310	Putative adenine phosphoribosyltransferase 1;transcript induced by exposure to human airway epithelial cells;induced by gliotoxin exposure	-1.20126	0.0408268	14	84.8
AFUA_5G13810	Transulfuration enzyme family protein;transcript up-regulated in conidia exposed to neutrophils	-1.21609	0.0161293	10	47.3
AFUA_4G11850	Has domain(s) with predicted sequence-specific DNA binding RNA polymerase II transcription factor activity, zinc ion binding activity, role in regulation of transcription, DNA-dependent	-1.22185	0.04199	7	10.9
AFUA_2G01250	Putative serine peptidase;predicted signal sequence for secretion;induced by growth on BSA as a sole nitrogen source	-1.23828	0.0293218	10	35.2
AFUA_3G02270	Mycelial catalase;induced in hyphae exposed to neutrophils;protein induced in amphotericin B and H2O2;stuA-dependent up-regulation in developmentally competent hyphae;hypoxia repressed	-1.25071	0.0391586	27	52.7
AFUA_5G01690	Ortholog of A. niger CBS 513.88 : An16g01010, A. oryzae RIB40 : AO090003001364, Aspergillus terreus NIH2624 : ATET_09779 and A. niger ATCC 1015 : 210777-mRNA	-1.25569	0.0237307	11	56.1
AFUA_1G04160	Has domain(s) with predicted pyridoxal phosphate binding, transaminase activity and role in biosynthetic process, cellular amino acid metabolic process	-1.25903	0.0269229	4	20.3
AFUA_5G08940	Ortholog(s) have methylcrotonoyl-CoA carboxylase activity and role in leucine catabolic process	-1.28161	0.013872	19	49.7
AFUA_2G02560	Has domain(s) with predicted structural molecule activity, role in intracellular protein transport, vesicle-mediated transport and COPI vesicle coat localization	-1.28521	0.045214	23	39
AFUA_6G03025	Ortholog of A. nidulans FGSC A4 : AN1656, N. fischeri NRRL 181 : NFIA_049360 and Aspergillus carbonarius ITEM 5010 : Acar5010_002601	-1.28779	0.0060739	8	55.4
AFUA_2G12850	Putative beta(1-3)glucanosyltransferase, belongs to the 7-member GEL family	-1.30341	9.23353e-05	13	41.4
AFUA_4G06070	Ortholog(s) have role in regulation of translational elongation and cytosolic ribosome localization	-1.31281	0.0488325	3	6.8
AFUA_5G08910	Putative 3-methylcrotonyl-CoA carboxylase subunit alpha;transcript up-regulated in conidia exposed to neutrophils	-1.33313	0.0200772	27	56.2
AFUA_1G03080	Has domain(s) with predicted carboxylesterase activity	-1.36444	0.040394	3	17.6
AFUA_6G13440	Has domain(s) with predicted sulfuric ester hydrolase activity and role in metabolic process	-1.38857	0.0122552	10	32.8
AFUA_1G06700	Predicted metacaspase, an aspartate-specific cysteine protease involved in apoptosis;mutants show growth defects under conditions of ER stress	-1.45625	0.0290646	11	40.9
AFUA_4G01150	Has domain(s) with predicted oxidoreductase activity and role in oxidation-reduction process	-1.46595	0.000960067	19	52.3
AFUA_7G00940	Has domain(s) with predicted UDP-N-acetylmuramate dehydrogenase activity, flavin adenine dinucleotide binding activity and role in oxidation-reduction process	-1.4872	0.000510796	16	23.5
AFUA_1G06780	Has domain(s) with predicted catalytic activity and role in metabolic process	-1.49409	0.0119295	9	27.4
AFUA_6G00290	Has domain(s) with predicted 1-aminocyclopropane-1-carboxylate synthase activity, pyridoxal phosphate binding, transferase activity, transferring nitrogenous groups activity	-1.51496	0.00839029	19	53
AFUA_7G02070	AIF-like mitochondrial oxidoreductase;conidia-enriched protein	-1.52228	0.000805836	31	70.4
AFUB_032990	extracelular serine carboxypeptidase, putative	-1.53792	0.000410789	15	36.5
AFUA_3G11840	Has domain(s) with predicted nucleotide binding, oxidoreductase activity and role in oxidation-reduction process	-1.54666	0.00931011	18	44.6
AFUA_6G06350	Proteasome subunit alpha type 3;reacts with rabbit immunosera exposed to A. fumigatus conidia	-1.60864	0.0439596	19	64
AFUA_3G08640	Ortholog of A. nidulans FGSC A4 : AN2997, A. niger CBS 513.88 : An02g12410, A. oryzae RIB40 : AO090005001406, A. niger ATCC 1015 : 207376-mRNA	-1.61959	0.0234971	13	70
AFUA_6G08680	Has domain(s) with predicted phosphatase activator activity	-1.695	0.0318111	5	16.8
AFUA_5G08550	Has domain(s) with predicted Rho guanyl-nucleotide exchange factor activity, role in intracellular signal transduction, regulation of Rho protein signal transduction	-1.69859	0.0320112	9	13.7
AFUA_8G03905	Ortholog of A. nidulans FGSC A4 : AN9422, A. oryzae RIB40 : AO090103000004, N. fischeri NRRL 181 : NFIA_096610, Aspergillus flavus NRRL 3357 : AFL2T_12352 and A. clavatus NRRL 1 : ACLA_057230	-1.7281	0.0236795	5	18.8
AFUA_6G02510	Putative chitin biosynthesis protein;repressed by exposure to artemisinin	-1.76248	0.00180064	15	45.5
AFUA_1G09690	Ortholog(s) have 2,3-cyclic-nucleotide 3-phosphodiesterase activity, GTP-dependent polyribonucleotide 5-hydroxyl-kinase activity, RNA ligase (ATP) activity	-1.7635	0.0341545	21	28.9
AFUA_3G14320	Has domain(s) with predicted role in vesicle docking involved in exocytosis	-1.76595	0.0202269	11	28.8
AFUA_2G13295	Has domain(s) with predicted catalytic activity, pyridoxal phosphate binding activity and role in metabolic process	-1.79711	0.00217365	37	85.9
AFUA_1G03490	Has domain(s) with predicted catalytic activity, coenzyme binding, nucleotide binding activity and role in cellular metabolic process	-1.83118	0.0311321	12	43.7
AFUA_7G00700	Has domain(s) with predicted oxidoreductase activity and role in oxidation-reduction process	-1.84125	0.00308416	16	61.5
AFUA_2G02680	Putative matrix AAA protease;transcript induced by exposure to human airway epithelial cells	-1.91589	0.0100665	27	42.6
AFUA_4G03200	Ortholog of A. nidulans FGSC A4 : AN7181, A. oryzae RIB40 : AO090011000112, N. fischeri NRRL 181 : NFIA_030260, Aspergillus flavus NRRL 3357 : AFL2T_04908 and A. clavatus NRRL 1 : ACLA_055410	-2.18388	0.00351011	20	73.5
AFUA_5G02630	Ortholog of N. fischeri NRRL 181 : NFIA_039450, A. clavatus NRRL 1 : ACLA_002530, Aspergillus terreus NIH2624 : ATET_09232 and A. fumigatus A1163 : AFUB_051160	-2.2163	0.0216627	8	51.8
AFUA_4G04740	Ortholog(s) have signal transducer activity, role in rRNA export from nucleus, ribosomal subunit export from nucleus and nuclear chromatin localization	-2.30647	0.030007	23	52.8
AFUA_5G02670	Ortholog of N. fischeri NRRL 181 : NFIA_039410, A. clavatus NRRL 1 : ACLA_002480 and A. fumigatus A1163 : AFUB_051210	-2.34236	0.00634119	10	49.2
AFUA_3G12800	Ortholog of A. nidulans FGSC A4 : AN3122, A. niger CBS 513.88 : An02g08820, A. oryzae RIB40 : AO090012000842, A. niger ATCC 1015 : 207105-mRNA and Aspergillus terreus NIH2624	-2.6823	0.0181902	25	48.5
AFUA_4G12010	Putative 2-oxo acid dehydrogenases acyltransferase with a predicted role in the citric acid cycle;transcript up-regulated in conidia exposed to neutrophils	-2.90266	0.00352292	15	39.6
AFUA_1G07720	Has domain(s) with predicted role in cellular process	-2.91872	0.016304	35	41.9
AFUA_1G08760	Ortholog(s) have porphobilinogen synthase activity, role in heme biosynthetic process and cytoplasm, nucleus localization	-3.16775	0.00367461	17	69.2
AFUA_1G15720	Ortholog(s) have nuclear envelope localization	-3.32639	0.0155483	35	65.3
AFUA_5G02660	Has domain(s) with predicted oxidoreductase activity and role in oxidation-reduction process	-5.70631	0.00125827	39	67

## Sheet: Table S12
Table S12. Proteins with increased abundance in the wild-type strain grown for 72 h under iron-deplete MM compared to iron-replete MM . Data sorted by fold change, in descending order.
ID	Description	Log2(Fold Increase)	p-value	Peptides	Sequence coverage [%]
AFUA_1G01770	Has domain(s) with predicted nucleotide binding, oxidoreductase activity and role in oxidation-reduction process	Unique	N/A	5	33.5
AFUA_1G02130	Has domain(s) with predicted membrane localization	Unique	N/A	7	9.8
AFUA_1G02570	Aspartyl-tRNA synthetase;ortholog of A. nidulans AN0314;calcium downregulated	Unique	N/A	35	54.8
AFUA_1G03150	Putative c-14 sterol reductase with a predicted role in ergosterol biosynthesis;induced by exposure to artemisinin;SrbA-regulated during hypoxia	Unique	N/A	4	10.6
AFUA_1G03590	Ortholog(s) have protein transporter activity, structural constituent of nuclear pore activity, role in transcription factor import into nucleus and cytoplasm, mitotic spindle, nuclear pore localization	Unique	N/A	8	13.6
AFUA_1G03610	Protein of unknown function;calcium downregulated	Unique	N/A	7	24.1
AFUA_1G03800	Has domain(s) with predicted DNA binding, sequence-specific DNA binding RNA polymerase II transcription factor activity, zinc ion binding activity and role in regulation of transcription, DNA-dependent, transcription, DNA-dependent	Unique	N/A	11	18.4
AFUA_1G03960	Ortholog(s) have thiosulfate sulfurtransferase activity and mitochondrion localization	Unique	N/A	4	36.6
AFUA_1G04120	Has domain(s) with predicted CoA-transferase activity and role in ketone body catabolic process	Unique	N/A	7	23.4
AFUA_1G04280	Has domain(s) with predicted structural constituent of ribosome activity, role in translation and ribosome localization	Unique	N/A	4	13
AFUA_1G04440	Has domain(s) with predicted nucleotide binding activity	Unique	N/A	7	28.5
AFUA_1G04800	Ortholog of A. nidulans FGSC A4 : AN10088, A. niger CBS 513.88 : An01g03720, A. oryzae RIB40 : AO090003000860 and Aspergillus terreus NIH2624 : ATET_02623	Unique	N/A	10	45.2
AFUA_1G04900	Proliferating cell nuclear antigen (PCNA);conidia-enriched protein	Unique	N/A	13	80.8
AFUA_1G05160	Ortholog(s) have DNA-directed RNA polymerase activity, RNA-directed RNA polymerase activity and role in tRNA transcription from RNA polymerase III promoter, transcription from RNA polymerase II promoter	Unique	N/A	2	13
AFUA_1G05590	Ortholog of A. nidulans FGSC A4 : AN4083, A. niger CBS 513.88 : An18g04430, A. oryzae RIB40 : AO090009000382, A. niger ATCC 1015 : 49900-mRNA and Aspergillus terreus NIH2624 : ATET_03070	Unique	N/A	11	32.7
AFUA_1G05610	Putative protein phosphotase 2a 65kd regulatory subunit;conidia-enriched protein;protein induced by heat shock	Unique	N/A	32	64.6
AFUA_1G05700	Ortholog of A. nidulans FGSC A4 : AN4090, A. niger CBS 513.88 : An18g03460, A. niger ATCC 1015 : 128404-mRNA, N. fischeri NRRL 181 : NFIA_019040 and Aspergillus flavus NRRL 3357	Unique	N/A	3	61.8
AFUA_1G06370	AFUA_1g06370 (Ortholog of S. cerevisiae : YGL242C, A. nidulans FGSC A4 : AN4220, A. niger CBS 513.88 : An18g04870, A. oryzae RIB40 : AO090120000078 and A. niger ATCC 1015 : 42921-mRNA	Unique	N/A	8	54.4
AFUA_1G06770	40S ribosomal protein S26	Unique	N/A	4	37
AFUA_1G06790	Ortholog(s) have nuclear envelope, nucleolus localization	Unique	N/A	44	60.5
AFUA_1G06830	Putative 60s acidic ribosomal protein superfamily member;putative ribosomal stalk protein	Unique	N/A	4	55.9
AFUA_1G06980	Ortholog(s) have structural constituent of ribosome activity and mitochondrial small ribosomal subunit localization	Unique	N/A	5	16
AFUA_1G07380	Putative NADH-dependent glutamate synthase;transcript induced during conidial germination;transcript up-regulated in conidia exposed to neutrophils;SrbA-regulated during hypoxia	Unique	N/A	8	4.9
AFUA_1G07430	Ortholog of A. nidulans FGSC A4 : AN5128, A. niger CBS 513.88 : An07g09970, A. oryzae RIB40 : AO090012000994, A. niger ATCC 1015 : 39592-mRNA and Aspergillus terreus NIH2624 : ATET_10177	Unique	N/A	2	29.8
AFUA_1G07490	Has domain(s) with predicted microtubule binding activity, role in microtubule cytoskeleton organization and cytoplasm localization	Unique	N/A	5	7.6
AFUA_1G07690	Protein O-mannosyltransferase;essential gene;12 predicted transmembrane domains	Unique	N/A	5	7.4
AFUA_1G08930	Ortholog(s) have role in iron-sulfur cluster assembly, ribosomal large subunit export from nucleus, tRNA wobble uridine modification and cytosol, nucleus localization	Unique	N/A	13	52.6
AFUA_1G09180	Ortholog of A. nidulans FGSC A4 : AN1369, A. niger CBS 513.88 : An08g00700, A. oryzae RIB40 : AO090005001609, A. niger ATCC 1015 : 208463-mRNA and Aspergillus terreus NIH2624 : ATET_08542	Unique	N/A	5	17.2
AFUA_1G09230	Ortholog of A. fumigatus A1163 : AFUB_008650	Unique	N/A	3	37.6
AFUA_1G09330	Ortholog of A. nidulans FGSC A4 : AN10182, A. niger CBS 513.88 : An08g00880, A. oryzae RIB40 : AO090005001590, A. niger ATCC 1015 : 208447-mRNA and Aspergillus	Unique	N/A	15	53.9
AFUA_1G09410	Ortholog(s) have structural constituent of ribosome activity, role in mitochondrial genome maintenance and mitochondrial large ribosomal subunit localization	Unique	N/A	3	21.6
AFUA_1G09450	Ortholog(s) have enzyme regulator activity, guanyl-nucleotide exchange factor activity, translation initiation factor activity and role in regulation of translational initiation	Unique	N/A	5	23.9
AFUA_1G09950	Ortholog(s) have protein serine/threonine kinase inhibitor activity	Unique	N/A	5	26.5
AFUA_1G09970	Ortholog of A. nidulans FGSC A4 : AN1270, A. niger CBS 513.88 : An08g01790, A. oryzae RIB40 : AO090038000435, A. niger ATCC 1015 : 208354-mRNA and Aspergillus	Unique	N/A	7	23.3
AFUA_1G10040	Has domain(s) with predicted DNA binding activity	Unique	N/A	5	20.3
AFUA_1G10400	Ortholog(s) have nuclear pore, spindle pole body localization	Unique	N/A	11	17.4
AFUA_1G10960	Has domain(s) with predicted ATP binding activity and nucleus localization	Unique	N/A	7	50.6
AFUA_1G11450	Ortholog of A. nidulans FGSC A4 : AN1156, A. niger CBS 513.88 : An08g03570, A. oryzae RIB40 : AO090038000280, A. niger ATCC 1015 : 52740-mRNA and Aspergillus terreus NIH2624 : ATET_00335	Unique	N/A	6	4.5
AFUA_1G11470	Ortholog(s) have role in ER to Golgi vesicle-mediated transport, protein retention in ER lumen, vesicle organization and ER to Golgi transport vesicle, endoplasmic reticulum localization	Unique	N/A	4	28.9
AFUA_1G11670	Ortholog of A. nidulans FGSC A4 : AN1119, A. niger CBS 513.88 : An08g03940, A. niger ATCC 1015 : 38383-mRNA and Aspergillus terreus NIH2624 : ATET_00379	Unique	N/A	2	42.9
AFUA_1G11940	Ortholog(s) have structural constituent of ribosome activity and mitochondrial large ribosomal subunit localization	Unique	N/A	7	34.6
AFUA_1G12025	Has domain(s) with predicted oxidoreductase activity, role in antibiotic biosynthetic process and cytoplasm localization	Unique	N/A	5	54.2
AFUA_1G12180	Ortholog(s) have GTPase activity, role in endoplasmic reticulum membrane fusion, endoplasmic reticulum organization and cortical endoplasmic reticulum localization	Unique	N/A	6	10.6
AFUA_1G12340	Putative carnitine acetyl transferase with a predicted role in acetate metabolism;transcript up-regulated in conidia upon exposure to neutrophils	Unique	N/A	16	23.2
AFUA_1G12370	Has domain(s) with predicted catalytic activity	Unique	N/A	16	28.5
AFUA_1G12720	Ortholog of A. nidulans FGSC A4 : AN0996, A. niger CBS 513.88 : An08g05490, A. oryzae RIB40 : AO090012000642, A. niger ATCC 1015 : 175666-mRNA and Aspergillus carbonarius ITEM 5010 : Acar5010_511706	Unique	N/A	4	20.3
AFUA_1G12730	Ortholog(s) have structural constituent of ribosome activity and mitochondrial large ribosomal subunit localization	Unique	N/A	7	39.7
AFUA_1G13100	AFUA_1g13100 Putative essential gene	Unique	N/A	19	16.6
AFUA_1G13540	Ortholog(s) have cytoplasm localization	Unique	N/A	7	28.1
AFUA_1G13720	Ortholog(s) have role in ER to Golgi vesicle-mediated transport, Golgi vesicle docking, SNARE complex assembly and ER to Golgi transport vesicle membrane, Golgi membrane	Unique	N/A	6	9
AFUA_1G13900	Has domain(s) with predicted DNA binding, DNA-directed RNA polymerase activity, zinc ion binding activity, role in transcription, DNA-dependent and nucleus localization	Unique	N/A	2	2
AFUA_1G14110	Has domain(s) with predicted DNA binding, DNA-directed RNA polymerase activity, role in transcription, DNA-dependent and nucleus localization	Unique	N/A	3	30.4
AFUA_1G14240	Ortholog(s) have role in Golgi vesicle transport and Golgi membrane localization	Unique	N/A	6	15.1
AFUA_1G14320	Ortholog(s) have cytoplasm localization	Unique	N/A	4	12.3
AFUA_1G14430	Putative chitin-binding protein;expression induced in biofilm	Unique	N/A	5	30
AFUA_1G14600	Transcription initiation factor IID	Unique	N/A	3	17.6
AFUA_1G14680	Has domain(s) with predicted DNA binding, DNA-directed RNA polymerase activity, role in transcription from RNA polymerase II promoter and DNA-directed RNA polymerase II	Unique	N/A	50	43.4
AFUA_1G15580	Has domain(s) with predicted cytoplasm localization	Unique	N/A	3	17.6
AFUA_1G15820	Putative fatty acid hydroxylase with a possible role in the hydroxylation of a very long-chain fatty acid;sphingolipid biosynthesis	Unique	N/A	10	29.8
AFUA_1G15830	Has domain(s) with predicted orotidine-5-phosphate decarboxylase activity and role in de novo pyrimidine base biosynthetic process	Unique	N/A	5	20.6
AFUA_1G15900	Ortholog(s) have nucleus localization	Unique	N/A	13	20.5
AFUA_1G16600	Has domain(s) with predicted RNA binding, ribonuclease T2 activity	Unique	N/A	5	39.7
AFUA_1G16660	Has domain(s) with predicted transferase activity	Unique	N/A	11	34
AFUA_1G17190	Putative long-chain-fatty-acid-CoA ligase	Unique	N/A	38	75.8
AFUA_2G01390	Ortholog(s) have trans-aconitate 3-methyltransferase activity and cytosol localization	Unique	N/A	1	9.6
AFUA_2G01540	Ortholog of A. nidulans FGSC A4 : AN7680, A. niger CBS 513.88 : An03g04930, A. oryzae RIB40 : AO090701000796, A. niger ATCC 1015 : 44487-mRNA and Aspergillus terreus NIH2624 : ATET_08199	Unique	N/A	7	15.1
AFUA_2G02010	Putative transmembrane domain protein	Unique	N/A	4	16.7
AFUA_2G02360	Has domain(s) with predicted UDP-glucose:glycoprotein glucosyltransferase activity and role in protein glycosylation	Unique	N/A	25	30.1
AFUA_2G02690	Has domain(s) with predicted DNA binding, zinc ion binding activity, role in transcription, DNA-dependent and nucleus localization	Unique	N/A	10	26.6
AFUA_2G02700	Has domain(s) with predicted heat shock protein binding activity	Unique	N/A	3	26.7
AFUA_2G02750	Ortholog(s) have protein-lysine N-methyltransferase activity, role in peptidyl-lysine dimethylation, vesicle-mediated transport and cytoplasm localization	Unique	N/A	4	16.3
AFUA_2G03155	Ortholog of A. nidulans FGSC A4 : AN4512, A. niger CBS 513.88 : An07g07580, A. oryzae RIB40 : AO090120000271, A. niger ATCC 1015 : 199982-mRNA and Aspergillus terreus NIH2624 : ATET_09577	Unique	N/A	5	42.9
AFUA_2G03260	Has domain(s) with predicted RNA binding, nucleotide binding activity, role in RNA processing and cytoplasm, nucleus localization	Unique	N/A	3	29.7
AFUA_2G03700	Hydroxymethylglutaryl-CoA (HMG-CoA) reductase;SrbA-regulated during hypoxia	Unique	N/A	19	24.8
AFUA_2G03740	Has domain(s) with predicted 3-5-exoribonuclease activity, RNA binding activity and role in RNA processing	Unique	N/A	2	7.4
AFUA_2G03950	Has domain(s) with predicted cofactor binding, magnesium-dependent protein serine/threonine phosphatase activity	Unique	N/A	3	11.3
AFUA_2G04800	Ortholog(s) have role in maturation of SSU-rRNA from tricistronic rRNA transcript (SSU-rRNA, 5.8S rRNA, LSU-rRNA) and cytoplasm, nucleus localization	Unique	N/A	1	7.4
AFUA_2G04840	Ortholog of A. nidulans FGSC A4 : AN2082, A. niger CBS 513.88 : An11g04530, A. oryzae RIB40 : AO090003000287, A. niger ATCC 1015 : 208803-mRNA and Aspergillus terreus NIH2624 : ATET_06016	Unique	N/A	15	42.3
AFUA_2G05440	Ortholog of A. nidulans FGSC A4 : AN7501, A. niger CBS 513.88 : An11g09330, A. oryzae RIB40 : AO090001000656, A. niger ATCC 1015 : 39391-mRNA and Aspergillus terreus NIH2624 : ATET_06733	Unique	N/A	3	17.9
AFUA_2G06240	Ortholog(s) have dCMP deaminase activity, role in dTMP biosynthetic process, dUMP biosynthetic process and cytoplasm localization	Unique	N/A	7	25.9
AFUA_2G06280	Oligosaccharyl transferase gamma subunit with a predicted role in N-linked protein glycosylation;6 predicted transmembrane domains	Unique	N/A	4	17.5
AFUA_2G07340	Ortholog(s) have role in cleistothecium development and signalosome localization	Unique	N/A	7	26.8
AFUA_2G07960	Ortholog(s) have role in regulation of translational elongation and cytosolic ribosome, mitochondrion localization	Unique	N/A	35	21.9
AFUA_2G08860	Has domain(s) with predicted 3-5-exoribonuclease activity, RNA binding activity and role in RNA processing	Unique	N/A	11	47.9
AFUA_2G09080	Ortholog(s) have protein-arginine N5-methyltransferase activity, role in peptidyl-arginine methylation and cytoplasm, nucleus localization	Unique	N/A	10	31.6
AFUA_2G09470	Ortholog of A. nidulans FGSC A4 : AN6059, A. niger CBS 513.88 : An16g06820, A. oryzae RIB40 : AO090011000717, A. niger ATCC 1015 : 205031-mRNA and Aspergillus terreus NIH2624 : ATET_04387	Unique	N/A	7	40.2
AFUA_2G10010	Has domain(s) with predicted protein transporter activity and role in intracellular protein transport	Unique	N/A	32	40.9
AFUA_2G10290	Ortholog of A. nidulans FGSC A4 : AN5978, A. niger CBS 513.88 : An16g04700, A. niger ATCC 1015 : 200967-mRNA and Aspergillus terreus NIH2624 : ATET_04464	Unique	N/A	8	24.6
AFUA_2G10380	Ortholog of A. nidulans FGSC A4 : AN5954, A. niger CBS 513.88 : An16g04580, A. oryzae RIB40 : AO090011000599, A. niger ATCC 1015 : 210514-mRNA and Aspergillus	Unique	N/A	16	45.8
AFUA_2G10510	Ortholog(s) have structural constituent of ribosome activity and mitochondrial large ribosomal subunit localization	Unique	N/A	3	21.2
AFUA_2G10800	Has domain(s) with predicted membrane localization	Unique	N/A	3	25.2
AFUA_2G11000	Ortholog(s) have RNA polymerase II core binding, RNA polymerase II core promoter sequence-specific DNA binding transcription factor activity, TFIIF-class binding transcription factor activity	Unique	N/A	10	26.7
AFUA_2G11800	Ortholog(s) have RNA cap binding activity, role in deadenylation-dependent decapping of nuclear-transcribed mRNA and cytoplasmic mRNA processing body, mRNA cap binding complex l	Unique	N/A	4	28.8
AFUA_2G12020	Ortholog of A. nidulans FGSC A4 : AN10781, A. niger CBS 513.88 : An02g04080, A. oryzae RIB40 : AO090026000445, A. niger ATCC 1015 : 127789-mRNA and Aspergillus terreus NIH2624 : ATET_01137	Unique	N/A	8	71.4
AFUA_2G12180	Has domain(s) with predicted membrane localization	Unique	N/A	5	22.9
AFUA_2G12410	Ortholog(s) have cytoplasm localization	Unique	N/A	42	55.2
AFUA_2G12560	Has domain(s) with predicted 4-alpha-hydroxytetrahydrobiopterin dehydratase activity and role in tetrahydrobiopterin biosynthetic process	Unique	N/A	3	17.9
AFUA_2G13090	Ortholog(s) have DNA-directed RNA polymerase activity, RNA-directed RNA polymerase activity, role in termination of RNA polymerase II transcription and DNA-directed RNA polymerase II, core complex l	Unique	N/A	13	33.9
AFUA_2G13130	Ortholog(s) have role in exonucleolytic trimming to generate mature 3-end of 5.8S rRNA from tricistronic rRNA transcript (SSU-rRNA, 5.8S rRNA, LSU-rRNA)	Unique	N/A	3	16.9
AFUA_2G13780	Ortholog of A. nidulans FGSC A4 : AN2420, A. niger CBS 513.88 : An02g05400, A. oryzae RIB40 : AO090026000203, A. niger ATCC 1015 : 129080-mRNA and Aspergillus terreus NIH2624 : ATET_01362	Unique	N/A	4	5
AFUA_2G14080	Ortholog(s) have role in mitotic chromosome condensation	Unique	N/A	9	9.5
AFUA_2G14160	Putative autophagy protein;transcript up-regulated in conidia exposed to neutrophils	Unique	N/A	6	13.4
AFUA_2G14570	Ortholog(s) have zinc ion transmembrane transporter activity, role in cellular zinc ion homeostasis and fungal-type vacuole localization	Unique	N/A	8	19.5
AFUA_2G14670	Has domain(s) with predicted translation initiation factor activity and role in translational initiation	Unique	N/A	16	43.2
AFUA_2G14810	Has domain(s) with predicted L-ascorbic acid binding, iron ion binding, oxidoreductase activity, acting on paired donors, with incorporation or reduction of molecular oxygen and 2-oxoglutarate	Unique	N/A	10	33.2
AFUA_2G15030	Putative C-3 sterol dehydrogenase/C-4 decarboxylase;SrbA-regulated during hypoxia	Unique	N/A	9	39.6
AFUA_2G15210	Ortholog(s) have RNA binding activity, role in nuclear mRNA splicing, via spliceosome and U4/U6 x U5 tri-snRNP complex, U6 snRNP, cytoplasmic mRNA processing body, nucleolus	Unique	N/A	5	68.1
AFUA_2G15905	Ortholog of A. nidulans FGSC A4 : AN2160, A. niger CBS 513.88 : An15g06220, A. oryzae RIB40 : AO090012000216, A. niger ATCC 1015 : 40757-mRNA and Aspergillus terreus NIH2624 : ATET_02468	Unique	N/A	6	28.2
AFUA_2G15950	Putative extracellular aspartic endopeptidase;transcript induced by voriconazole;predicted signal sequence for secretion	Unique	N/A	5	25.5
AFUA_2G16080	Ortholog of A. nidulans FGSC A4 : AN2143, A. niger CBS 513.88 : An15g06430, A. oryzae RIB40 : AO090012000191, A. niger ATCC 1015 : 48846-mRNA and Aspergillus terreus NIH2624	Unique	N/A	13	18.5
AFUA_2G16250	Ortholog(s) have role in cleistothecium development, hyphal growth, protein neddylation and signalosome localization	Unique	N/A	6	21.9
AFUA_2G16970	Ortholog(s) have structural constituent of ribosome activity and mitochondrial large ribosomal subunit localization	Unique	N/A	4	23.3
AFUA_3G00710	Ortholog of A. nidulans FGSC A4 : AN8461, A. niger CBS 513.88 : An03g00770, A. oryzae RIB40 : AO090009000146, A. niger ATCC 1015 : 214715-mRNA and Aspergillus terreus NIH2624 : ATET_09131	Unique	N/A	2	12
AFUA_3G00770	Ortholog of A. oryzae RIB40 : AO090012000678, N. fischeri NRRL 181 : NFIA_001390, Aspergillus flavus NRRL 3357 : AFL2T_03554, A. clavatus NRRL 1 : ACLA_063350 and Aspergillus terreus NIH2624	Unique	N/A	6	31
AFUA_3G01400	Ortholog(s) have role in drug transmembrane transport	Unique	N/A	17	20.9
AFUA_3G02430	Ortholog of A. niger CBS 513.88 : An02g10610, N. fischeri NRRL 181 : NFIA_003650, Aspergillus flavus NRRL 3357 : AFL2T_08038, A. clavatus NRRL 1 : ACLA_078770 and A. niger ATCC 1015 : 52391-mRNA	Unique	N/A	4	11.9
AFUA_3G03430	Putative ABC multidrug transporter;biofilm growth regulated protein	Unique	N/A	12	13
AFUA_3G03660	Putative esterase with a predicted role in iron metabolism;part of an iron-regulated gene cluster;triacetylfusarinine C esterase	Unique	N/A	9	58.9
AFUA_3G03670	ABC multidrug transporter with a predicted role in iron metabolism;part of an iron-regulated gene cluster;biofilm growth regulated protein	Unique	N/A	7	9.7
AFUA_3G04200	Ortholog(s) have tRNA (guanine-N2-)-methyltransferase activity, role in tRNA methylation and mitochondrion, nuclear inner membrane localization	Unique	N/A	4	8.3
AFUA_3G05860	Ortholog of A. nidulans FGSC A4 : AN10406, A. oryzae RIB40 : AO090020000055, N. fischeri NRRL 181 : NFIA_071370, Aspergillus flavus NRRL 3357 : AFL2T_11217 and A. clavatus NRRL 1 : AC	Unique	N/A	3	14.1
AFUA_3G05880	Has domain(s) with predicted phospholipid binding activity, role in transport and integral to membrane localization	Unique	N/A	6	9.7
AFUA_3G05890	Has domain(s) with predicted role in regulation of transcription elongation, DNA-dependent, regulation of transcription from RNA polymerase II promoter	Unique	N/A	25	25.1
AFUA_3G06110	Has domain(s) with predicted enzyme regulator activity, role in regulation of protein catabolic process and proteasome complex localization	Unique	N/A	16	32.9
AFUA_3G06300	Small Rho-type GTPase;required for conidiation and normal hyphal growth;required for normal fungal burden in mice	Unique	N/A	3	18.6
AFUA_3G06492	Ortholog(s) have enzyme activator activity, role in iron-sulfur cluster assembly and extrinsic to mitochondrial inner membrane, mitochondrial matrix localization	Unique	N/A	1	8.5
AFUA_3G06700	Ortholog(s) have role in cleistothecium development and signalosome localization	Unique	N/A	7	21
AFUA_3G06720	Ortholog of A. fumigatus A1163 : AFUB_042330	Unique	N/A	8	26.9
AFUA_3G07015	Septin;unique to filamentous fungi;localizes to long tubular structures within hyphae and to newly formed septa	Unique	N/A	18	40.1
AFUA_3G07140	Upstream activator of conidiation;required for proper regulation of brlA transcript levels;calcium induced	Unique	N/A	16	33.7
AFUA_3G07410	Putative isoamyl alcohol oxidase	Unique	N/A	4	13.1
AFUA_3G07940	Has domain(s) with predicted phosphatidylinositol phospholipase C activity and role in intracellular signal transduction, lipid metabolic process	Unique	N/A	7	17.6
AFUA_3G08020	Ortholog(s) have phosphatidylinositol binding activity and mitochondrion localization	Unique	N/A	10	11.5
AFUA_3G08080	Ortholog of A. nidulans FGSC A4 : AN11691, A. niger CBS 513.88 : An02g11570, A. niger ATCC 1015 : 174264-mRNA, Aspergillus carbonarius ITEM 5010 : Acar5010_039803 and N. fischeri NRRL 181 : NFIA_069060	Unique	N/A	2	8.8
AFUA_3G08760	Ortholog(s) have tRNA (guanine) methyltransferase activity, role in tRNA methylation and cytoplasm, nucleus localization	Unique	N/A	6	26.5
AFUA_3G09030	Ortholog(s) have role in aerobic respiration, penicillin biosynthetic process and mitochondrial matrix localization	Unique	N/A	16	47.2
AFUA_3G09330	Has domain(s) with predicted oxidoreductase activity, acting on a sulfur group of donors, oxygen as acceptor activity and role in oxidation-reduction process, prenylcysteine catabolic process	Unique	N/A	7	11.4
AFUA_3G09350	Ortholog(s) have tubulin binding activity, role in protein folding, tubulin complex assembly and prefoldin complex localization	Unique	N/A	2	16.5
AFUA_3G09390	AMMECR1 family protein;transcript up-regulated in conidia exposed to neutrophils	Unique	N/A	4	11.9
AFUA_3G09690	Laminin-binding protein with extracellular thaumatin domain;predicted adhesin-like protein;expression induced in biofilm;repressed by exposure to artemisinin	Unique	N/A	4	30.5
AFUA_3G09720	Ortholog of A. nidulans FGSC A4 : AN3082, A. niger CBS 513.88 : An16g03340, A. oryzae RIB40 : AO090005001277, A. niger ATCC 1015 : 41125-mRNA and Aspergillus terreus	Unique	N/A	10	13.4
AFUA_3G10400	Dolichol-phosphate mannosyltransferase with a predicted role in N- and O-linked protein glycosylation	Unique	N/A	6	29.8
AFUA_3G10490	Ortholog(s) have heme binding activity, role in regulation of ergosterol biosynthetic process and endosome localization	Unique	N/A	8	72.9
AFUA_3G10940	Ortholog of A. nidulans FGSC A4 : AN4899, A. oryzae RIB40 : AO090003000644, A. niger ATCC 1015 : 52275-mRNA and Aspergillus terreus NIH2624 : ATET_04619	Unique	N/A	4	15.4
AFUA_3G11030	Ortholog(s) have histone binding activity	Unique	N/A	8	46.8
AFUA_3G11350	ATPase;proteins are recognized and bound by Get3p then delivered to the ER	Unique	N/A	12	48.2
AFUA_3G11360	Ortholog of A. nidulans FGSC A4 : AN2907, A. niger CBS 513.88 : An02g07120, A. oryzae RIB40 : AO090003000689, A. niger ATCC 1015 : 197459-mRNA and Aspergillus	Unique	N/A	20	59.9
AFUA_3G11390	Ortholog(s) have role in positive regulation of RNA polymerase II transcriptional preinitiation complex assembly, proteasome regulatory particle assembly, ubiquitin-dependent protein catabolic process	Unique	N/A	17	59.4
AFUA_3G11810	Ortholog of A. nidulans FGSC A4 : AN10373, A. niger CBS 513.88 : An02g07640, A. oryzae RIB40 : AO090003000743, A. niger ATCC 1015 : 197516-mRNA and Aspergillus terreus NIH2624 : ATET_04726	Unique	N/A	6	18
AFUA_3G12790	Transcript up-regulated in conidia exposed to neutrophils	Unique	N/A	2	13.2
AFUA_3G13400	Putative nucleolar protein	Unique	N/A	10	33.2
AFUA_3G13410	Ortholog of A. nidulans FGSC A4 : AN3166, A. oryzae RIB40 : AO090012000790, A. niger ATCC 1015 : 137007-mRNA, N. fischeri NRRL 181 : NFIA_063950 and Aspergillus flavus NRRL 3357 : AFL2T_03654	Unique	N/A	2	16.6
AFUA_3G13970	Has domain(s) with predicted calcium ion binding, phosphatidylserine decarboxylase activity and role in phospholipid biosynthetic process	Unique	N/A	22	30.8
AFUA_3G14060	Has domain(s) with predicted palmitoyl-(protein) hydrolase activity and role in cellular protein modification process	Unique	N/A	15	57.1
AFUA_4G00200	Ortholog of A. nidulans FGSC A4 : AN5509, AN2837, A. oryzae RIB40 : AO090113000086, N. fischeri NRRL 181 : NFIA_045440, Aspergillus flavus NRRL 3357 : AFL2T_11584 and A. fumigatus A1163 : AFUB_100720	Unique	N/A	12	34.5
AFUA_4G00750	Ortholog of A. fumigatus A1163 : AFUB_101300	Unique	N/A	7	40.9
AFUA_4G02805	Asp hemolysin-like protein;abundant in conidia	Unique	N/A	5	56.8
AFUA_4G02940	Has domain(s) with predicted protein dimerization activity, sequence-specific DNA binding, sequence-specific DNA binding transcription factor activity and role in regulation of transcription	Unique	N/A	4	18.7
AFUA_4G02990	Has domain(s) with predicted role in protein targeting to Golgi	Unique	N/A	9	13
AFUA_4G06000	Ortholog(s) have mitochondrion localization	Unique	N/A	7	32.2
AFUA_4G06120	Has domain(s) with predicted sequence-specific DNA binding, sequence-specific DNA binding transcription factor activity, zinc ion binding activity and role in chromatin remodeling, regulation	Unique	N/A	4	13.6
AFUA_4G06180	Ortholog(s) have protein serine/threonine kinase inhibitor activity	Unique	N/A	3	13.5
AFUA_4G07250	Ortholog(s) have structural constituent of ribosome activity and mitochondrial small ribosomal subunit localization	Unique	N/A	5	22.1
AFUA_4G07420	Ortholog(s) have endopeptidase activator activity and role in proteasomal ubiquitin-dependent protein catabolic process, proteasomal ubiquitin-independent protein catabolic process	Unique	N/A	9	67.2
AFUA_4G08500	Has domain(s) with predicted role in regulation of transcription elongation, DNA-dependent, regulation of transcription from RNA polymerase II promoter	Unique	N/A	6	5.5
AFUA_4G10020	Has domain(s) with predicted structural molecule activity, role in intracellular protein transport, vesicle-mediated transport and clathrin coat of coated pit, clathrin coat of trans-Golgi network vesicle	Unique	N/A	8	33.9
AFUA_4G10100	Has domain(s) with predicted oxidoreductase activity and role in oxidation-reduction process	Unique	N/A	12	32
AFUA_4G10180	Has domain(s) with predicted 7S RNA binding activity, role in SRP-dependent cotranslational protein targeting to membrane and signal recognition particle localization	Unique	N/A	7	13.1
AFUA_4G10480	Ortholog(s) have structural constituent of ribosome activity and mitochondrial large ribosomal subunit localization	Unique	N/A	2	21.3
AFUA_4G10620	Has domain(s) with predicted 4-hydroxyphenylpyruvate dioxygenase activity and role in aromatic amino acid family metabolic process, oxidation-reduction process	Unique	N/A	6	28.1
AFUA_4G10760	Has domain(s) with predicted oxidoreductase activity, acting on the CH-CH group of donors activity, role in lipid metabolic process and cytoplasm, integral to membrane localization	Unique	N/A	4	18.3
AFUA_4G11040	Ortholog of A. nidulans FGSC A4 : AN5630, A. oryzae RIB40 : AO090003001116, Aspergillus terreus NIH2624 : ATET_03974 and Aspergillus carbonarius ITEM 5010 : Acar5010_394961	Unique	N/A	11	28.5
AFUA_4G11460	Putative aminotransferase;induced by growth on BSA as a sole nitrogen source	Unique	N/A	27	72.5
AFUA_4G12100	Ortholog(s) have role in cytoplasmic translation and cytoplasm, polysome localization	Unique	N/A	7	36.9
AFUA_4G12170	Ortholog(s) have role in fatty acid metabolic process	Unique	N/A	6	21.3
AFUA_4G12250	Ortholog(s) have 3-5-exoribonuclease activity, endoribonuclease activity, tRNA binding activity	Unique	N/A	15	20.8
AFUA_4G12810	Ortholog(s) have structural constituent of ribosome activity and mitochondrial large ribosomal subunit localization	Unique	N/A	4	36.1
AFUA_4G12930	Ortholog(s) have role in ubiquinone biosynthetic process and mitochondrial inner membrane localization	Unique	N/A	10	36.3
AFUA_4G13040	Ortholog(s) have role in vesicle-mediated transport and integral to Golgi membrane localization	Unique	N/A	3	26.7
AFUA_4G13390	Ortholog(s) have role in conidiophore development, nuclear migration along microtubule and cytoplasmic dynein complex, hyphal tip localization	Unique	N/A	2	8.1
AFUA_4G13410	Protein of unknown function;transcript repressed by exposure to human airway epithelial cells	Unique	N/A	3	9.4
AFUA_4G13460	Ortholog(s) have DNA translocase activity, single-stranded DNA binding activity	Unique	N/A	3	2.9
AFUA_4G14000	Putative tripeptidyl-peptidase of the sedolisin family;predicted signal sequence for secretion	Unique	N/A	6	19.9
AFUA_4G14420	Has domain(s) with predicted cation binding, lysozyme activity and role in cell wall macromolecule catabolic process, peptidoglycan catabolic process	Unique	N/A	4	21.4
AFUA_5G00540	Ortholog of N. fischeri NRRL 181 : NFIA_041970 and A. fumigatus A1163 : AFUB_049010	Unique	N/A	2	6.8
AFUA_5G01200	Putative carboxypeptidase S1;predicted signal sequence for secretion;induced by growth on BSA as a sole nitrogen source	Unique	N/A	10	30.1
AFUA_5G01740	Putative deoxyhypusine synthase	Unique	N/A	4	23.6
AFUA_5G01960	Ortholog(s) have role in phosphate ion transport and membrane, mitochondrion localization	Unique	N/A	4	38.7
AFUA_5G02230	Putative actin interacting protein;protein induced by hydrogen peroxide	Unique	N/A	24	56.6
AFUA_5G02560	Ortholog(s) have protein serine/threonine phosphatase activity and role in cellular protein localization, meiotic sister chromatid cohesion, centromeric	Unique	N/A	5	11.7
AFUA_5G03010	Protein of unknown function;transcript induced by voriconazole	Unique	N/A	2	8.9
AFUA_5G03120	Has domain(s) with predicted 5-3 exonuclease activity, nucleic acid binding activity, role in nucleobase-containing compound metabolic process and intracellular localization	Unique	N/A	9	13.5
AFUA_5G03140	Putative GTP cyclohydrolase;transcript induced by exposure to human airway epithelial cells	Unique	N/A	5	14.1
AFUA_5G03260	Has domain(s) with predicted role in transport and integral to membrane localization	Unique	N/A	4	22
AFUA_5G03570	Ortholog(s) have structural constituent of ribosome activity and mitochondrial large ribosomal subunit localization	Unique	N/A	4	16.5
AFUA_5G03700	Has domain(s) with predicted protein phosphatase inhibitor activity and role in regulation of phosphoprotein phosphatase activity, regulation of signal transduction	Unique	N/A	8	52.6
AFUA_5G04150	Ortholog of A. nidulans FGSC A4 : AN8264, A. niger CBS 513.88 : An09g06550, A. oryzae RIB40 : AO090102000617, A. niger ATCC 1015 : 50019-mRNA and Aspergillus terreus NIH2624 : ATET_07999	Unique	N/A	3	9
AFUA_5G04336	Ortholog of A. nidulans FGSC A4 : AN4284, A. niger CBS 513.88 : An09g06820, A. niger ATCC 1015 : 188168-mRNA, N. fischeri NRRL 181 : NFIA_037740 and A. clavatus NRRL 1 : ACLA_000800	Unique	N/A	2	24.1
AFUA_5G04380	Has domain(s) with predicted DNA binding activity and role in DNA recombination, double-strand break repair	Unique	N/A	3	8.5
AFUA_5G05550	Class V myosin;transcript induced by exposure to human airway epithelial cells	Unique	N/A	14	12.6
AFUA_5G05570	Ortholog(s) have nucleoside-triphosphatase activity, role in cellular response to oxidative stress, maturation of SSU-rRNA from tricistronic rRNA transcript	Unique	N/A	5	31.1
AFUA_5G05710	Ortholog(s) have pseudouridine synthase activity	Unique	N/A	7	15.6
AFUA_5G05770	1,3-beta-glucan synthase;predicted role in cell wall biogenesis;no human homolog	Unique	N/A	5	16.3
AFUA_5G05910	Ortholog of A. nidulans FGSC A4 : AN11127, N. fischeri NRRL 181 : NFIA_037220, Aspergillus flavus NRRL 3357 : AFL2T_10064, A. clavatus NRRL 1 : ACLA_009170 and Aspergillus terreus NIH2624 : ATET	Unique	N/A	3	7.4
AFUA_5G06070	ABC multidrug transporter;transcript induced by voriconazole;biofilm growth regulated	Unique	N/A	6	7.3
AFUA_5G06450	Ortholog(s) have role in vacuole organization and cytoplasm localization	Unique	N/A	5	6.8
AFUA_5G06550	Ortholog of A. nidulans FGSC A4 : AN2259, A. niger CBS 513.88 : An17g01100, A. oryzae RIB40 : AO090701000188, A. niger ATCC 1015 : 129107-mRNA and Aspergillus terreus NIH2624 : ATET_09371	Unique	N/A	5	6.6
AFUA_5G06870	Ortholog of A. oryzae RIB40 : AO090012000043 and A. fumigatus A1163 : AFUB_054430	Unique	N/A	6	28.1
AFUA_5G06960	Ortholog of A. nidulans FGSC A4 : AN10987, A. niger CBS 513.88 : An17g00090, A. oryzae RIB40 : AO090701000291, A. niger ATCC 1015 : 204359-mRNA and N. fischeri NRRL 181 : NFIA_080300	Unique	N/A	7	47.2
AFUA_5G07190	Putative beta-glucosidase	Unique	N/A	6	11.9
AFUA_5G07290	Has domain(s) with predicted FMN binding, iron ion binding, oxidoreductase activity and role in oxidation-reduction process	Unique	N/A	11	24.2
AFUA_5G07390	Ortholog of A. nidulans FGSC A4 : AN7630, A. oryzae RIB40 : AO090701000310, A. niger ATCC 1015 : 50982-mRNA and Aspergillus terreus NIH2624 : ATET_08105	Unique	N/A	3	12.4
AFUA_5G07440	Ortholog(s) have Rab GTPase activator activity, role in intracellular protein transport and cytoplasm localization	Unique	N/A	7	9.1
AFUA_5G07740	Ku70, component of the nonhomologous end-joining machinery;mutants display an increased rate of homologous recombination	Unique	N/A	19	36.7
AFUA_5G07780	Putative squalene monooxygenase;higher expression in 48 h biofilm vs planktonic cells;SrbA-regulated during hypoxia	Unique	N/A	13	45.3
AFUA_5G08300	Has domain(s) with predicted actin binding, calcium ion binding activity	Unique	N/A	5	20
AFUA_5G08310	Has domain(s) with predicted nucleic acid binding, nucleotide binding activity	Unique	N/A	4	15
AFUA_5G08380	Ortholog of A. nidulans FGSC A4 : AN7699, A. niger CBS 513.88 : An03g04660, A. oryzae RIB40 : AO090701000761, A. niger ATCC 1015 : 54717-mRNA and Aspergillus terreus NIH2624 : ATET_08265	Unique	N/A	5	21.3
AFUA_5G09190	Ortholog(s) have bile acid-exporting ATPase activity, role in bile acid and bile salt transport and fungal-type vacuole localization	Unique	N/A	19	16.7
AFUA_5G09260	Ortholog of A. nidulans FGSC A4 : AN0243, A. niger CBS 513.88 : An07g03750, A. oryzae RIB40 : AO090020000523, A. niger ATCC 1015 : 48464-mRNA and Aspergillus terreus NIH2624 : ATET_06	Unique	N/A	4	17.1
AFUA_5G09380	Ortholog of A. nidulans FGSC A4 : AN9481, A. oryzae RIB40 : AO090020000555, A. niger ATCC 1015 : 40034-mRNA and Aspergillus terreus NIH2624 : ATET_06513	Unique	N/A	4	22.4
AFUA_5G09500	Ortholog of A. nidulans FGSC A4 : AN8811, A. niger CBS 513.88 : An07g03450, A. oryzae RIB40 : AO090020000576, A. niger ATCC 1015 : 40043-mRNA and Aspergillus terreus NIH2624 : ATET_06500	Unique	N/A	6	26.7
AFUA_5G09660	Has domain(s) with predicted role in intracellular protein transport, vesicle-mediated transport and clathrin adaptor complex localization	Unique	N/A	7	23.1
AFUA_5G09850	Ortholog of A. nidulans FGSC A4 : AN8787/kapM, A. niger CBS 513.88 : An07g03150, A. oryzae RIB40 : AO090020000604, A. niger ATCC 1015 : 40066-mRNA and Aspergillus terreus NIH2624 : ATET_06471	Unique	N/A	11	16.9
AFUA_5G10120	Has domain(s) with predicted L-aminoadipate-semialdehyde dehydrogenase activity, acyl carrier activity, cofactor binding, nucleotide binding, phosphopantetheine binding activity	Unique	N/A	7	9
AFUA_5G10510	Has domain(s) with predicted ATP binding, ATPase activity, coupled to transmembrane movement of substances activity, role in transmembrane transport and integral to membrane localization	Unique	N/A	19	18.6
AFUA_5G11720	Has domain(s) with predicted enzyme regulator activity, role in regulation of protein catabolic process and proteasome complex localization	Unique	N/A	43	60.4
AFUA_5G12350	Ortholog(s) have ribonucleoside-diphosphate reductase activity, thioredoxin disulfide as acceptor activity, role in deoxyribonucleotide biosynthetic process and nucleus	Unique	N/A	16	48.4
AFUA_5G12390	Has domain(s) with predicted integral to membrane localization	Unique	N/A	3	7.3
AFUA_5G12570	Ortholog(s) have RNA binding activity, role in nuclear mRNA splicing, via spliceosome and U4/U6 x U5 tri-snRNP complex, U6 snRNP, nucleolus, small nucleolar ribonucleoprotein	Unique	N/A	3	74.7
AFUA_5G12800	Ortholog(s) have structural constituent of ribosome activity and mitochondrial large ribosomal subunit localization	Unique	N/A	6	31.7
AFUA_5G12810	Ortholog(s) have structural constituent of ribosome activity and mitochondrial large ribosomal subunit localization	Unique	N/A	14	49.2
AFUA_5G12880	Has domain(s) with predicted guanylate cyclase activity, heme binding activity and role in cGMP biosynthetic process	Unique	N/A	2	18.2
AFUA_5G13040	Ortholog(s) have enzyme regulator activity, guanyl-nucleotide exchange factor activity, translation initiation factor activity	Unique	N/A	7	26.3
AFUA_5G13300	Putative extracellular aspartic endopeptidase;acid protease;predicted signal sequence for secretion;allergen Asp f 10;transcript induced by growth on hydrogen peroxide and by growth on BSA	Unique	N/A	8	37.2
AFUA_5G13490	Ortholog(s) have structural constituent of ribosome activity, role in aerobic respiration and mitochondrial large ribosomal subunit localization	Unique	N/A	4	24.8
AFUA_5G13600	Has domain(s) with predicted role in intracellular protein transport and cytoplasm localization	Unique	N/A	7	10.9
AFUA_5G14240	Ortholog of A. nidulans FGSC A4 : AN6760, AN8527, A. niger CBS 513.88 : An07g09050, A. niger ATCC 1015 : 143268-mRNA and Aspergillus terreus NIH2624 : ATET_07088	Unique	N/A	6	40.3
AFUA_6G01900	Has domain(s) with predicted N,N-dimethylaniline monooxygenase activity, NADP binding, flavin adenine dinucleotide binding activity and role in oxidation-reduction process	Unique	N/A	8	17.3
AFUA_6G02130	Ortholog(s) have Rab GTPase binding, Rab geranylgeranyltransferase activity and role in ER to Golgi vesicle-mediated transport, activation of Rab GTPase activity	Unique	N/A	7	24.6
AFUA_6G03190	Ortholog of A. nidulans FGSC A4 : AN2111, A. fumigatus Af293 : AFUA_2g05230, A. niger CBS 513.88 : An11g05190, A. oryzae RIB40 : AO090010000628, AO090003000332 and A. niger ATCC 1015 : 179878-mRNA	Unique	N/A	3	12.3
AFUA_6G03350	Has domain(s) with predicted N-acetyltransferase activity and role in metabolic process	Unique	N/A	6	46.4
AFUA_6G03490	Has domain(s) with predicted monooxygenase activity and role in oxidation-reduction process	Unique	N/A	20	43.5
AFUA_6G03560	Ortholog of A. nidulans FGSC A4 : AN0362, A. fumigatus Af293 : AFUA_6g00430, A. niger CBS 513.88 : An01g06280, A. oryzae RIB40 : AO090005000897 and A. niger ATCC 1015 : 36048-mRNA	Unique	N/A	3	27.6
AFUA_6G04520	Ortholog(s) have protein-lysine N-methyltransferase activity, role in peptidyl-lysine monomethylation and nucleus localization	Unique	N/A	5	14.8
AFUA_6G04560	Ortholog(s) have structural constituent of ribosome activity and mitochondrial small ribosomal subunit localization	Unique	N/A	5	23.8
AFUA_6G05140	Putative sterol delta 5,6-desaturase-like protein with similarity to Erg3;upregulated in 24h biofilm vs planktonic culture;SrbA-regulated during hypoxia	Unique	N/A	6	17.9
AFUA_6G05330	Ortholog(s) have structural constituent of ribosome activity and mitochondrial small ribosomal subunit localization	Unique	N/A	6	36.9
AFUA_6G06440	Putative proteasome component;transcript induced by exposure to human airway epithelial cells	Unique	N/A	18	68.6
AFUA_6G06620	Ortholog(s) have role in ER to Golgi vesicle-mediated transport and ER to Golgi transport vesicle, Golgi apparatus, endoplasmic reticulum localization	Unique	N/A	3	16.1
AFUA_6G06890	Has domain(s) with predicted structural constituent of ribosome activity, role in translation and ribosome localization	Unique	N/A	6	28.8
AFUA_6G07080	Ortholog(s) have role in ribosomal large subunit biogenesis and nucleolus localization	Unique	N/A	5	20.2
AFUA_6G07360	Ortholog(s) have structural constituent of ribosome activity and mitochondrial small ribosomal subunit localization	Unique	N/A	5	47.6
AFUA_6G07550	Has domain(s) with predicted nucleus localization	Unique	N/A	3	22.5
AFUA_6G07930	Ortholog of A. nidulans FGSC A4 : AN4172, A. niger CBS 513.88 : An11g02850, A. oryzae RIB40 : AO090003000141, A. niger ATCC 1015 : 208713-mRNA and Aspergillus terreus NIH2624 : ATET_05867	Unique	N/A	3	10.8
AFUA_6G07980	Ortholog(s) have cyclin-dependent protein kinase activity, histone binding activity	Unique	N/A	4	22
AFUA_6G08420	Has domain(s) with predicted ubiquitin-protein ligase activity, zinc ion binding activity	Unique	N/A	23	16.6
AFUA_6G08440	Predicted oxygen-dependent protoporphyrinogen oxidase;SrbA-regulated during hypoxia	Unique	N/A	9	25.2
AFUA_6G08850	Ubiquinone biosynthesis methlytransferase;hypoxia induced protein	Unique	N/A	10	50.5
AFUA_6G08870	Has domain(s) with predicted nucleotidyltransferase activity and role in NAD biosynthetic process	Unique	N/A	7	36.8
AFUA_6G09030	Ortholog of A. nidulans FGSC A4 : AN1773, A. niger CBS 513.88 : An11g06790, A. oryzae RIB40 : AO090001000581, A. niger ATCC 1015 : 39213-mRNA and Aspergillus terreus NIH2624 : ATET_06662	Unique	N/A	2	10.7
AFUA_6G09160	Has domain(s) with predicted acid-amino acid ligase activity and role in post-translational protein modification	Unique	N/A	4	26.7
AFUA_6G10320	Ortholog(s) have role in ribosome biogenesis and nucleolus localization	Unique	N/A	12	43.8
AFUA_6G10410	Putative vacuolar protein sorting protein	Unique	N/A	6	12
AFUA_6G10470	Putative zinc finger protein;transcript highly induced during conidial germination	Unique	N/A	12	33.9
AFUA_6G10730	Ortholog(s) have nuclear periphery localization	Unique	N/A	4	9.8
AFUA_6G11410	Ortholog(s) have role in ascospore formation, barrier septum assembly, cellular response to oxidative stress, intra-S DNA damage checkpoint, meiosis and Mre11 complex localization	Unique	N/A	3	5.6
AFUA_6G11720	Ortholog of A. niger CBS 513.88 : An08g04630, A. oryzae RIB40 : AO090011000010, A. niger ATCC 1015 : 126535-mRNA, N. fischeri NRRL 181 : NFIA_057390 and Aspergillus flavus NRRL 3357 : AFL2T_04820	Unique	N/A	5	28.4
AFUA_6G11740	Has domain(s) with predicted nucleotide binding activity	Unique	N/A	9	36
AFUA_6G12530	Has domain(s) with predicted nucleotidyltransferase activity and role in RNA metabolic process, biosynthetic process	Unique	N/A	12	24.1
AFUA_6G12870	ABC iron exporter;transcript up-regulated in conidia exposed to neutrophils	Unique	N/A	9	15.1
AFUA_6G13390	Has domain(s) with predicted oxidoreductase activity and role in oxidation-reduction process	Unique	N/A	5	16.5
AFUA_6G14220	Ortholog(s) have role in exocytosis, microtubule depolymerization, nuclear migration and cellular bud neck, cellular bud tip, cytoplasmic microtubule, incipient cellular bud site	Unique	N/A	6	8.7
AFUA_6G14240	Putative frequenin with homology to S. cerevisiae Frq1p;has four EF-hand calcium binding domains	Unique	N/A	4	35.3
AFUA_6G14280	Protein of unknown function;calcium downregulated	Unique	N/A	12	27.4
AFUA_7G00250	Tubulin beta-2 subunit;predicted gene pair with AFUA_A_1G10910 (tubA)	Unique	N/A	13	52.9
AFUA_7G00350	Putative NAD-dependent dehydrogenase;protein induced by hydrogen peroxide;transcript up-regulated in conidia exposed to neutrophils	Unique	N/A	14	51.4
AFUA_7G01040	Has domain(s) with predicted hydrolase activity, zinc ion binding activity	Unique	N/A	3	60.9
AFUA_7G01910	Ortholog of A. nidulans FGSC A4 : AN9119, A. niger CBS 513.88 : An12g00730, A. oryzae RIB40 : AO090038000567, A. niger ATCC 1015 : 43641-mRNA and Aspergillus terreus NIH2624 : ATET_01819	Unique	N/A	3	7.5
AFUA_7G01920	Has domain(s) with predicted DNA binding, DNA-directed RNA polymerase activity, ribonucleoside binding activity and role in transcription, DNA-dependent	Unique	N/A	36	35.2
AFUA_7G02110	Putative Ran-binding protein;transcript up-regulated in conidia exposed to neutrophils	Unique	N/A	4	9.2
AFUA_7G02170	Putative peptidyl-prolyl cis-trans isomerase with a central RNA recognition motif (RRM)	Unique	N/A	2	11.5
AFUA_7G02420	Malate dehydrogenase;SrbA-regulated during hypoxia	Unique	N/A	13	39.4
AFUA_7G02620	Has domain(s) with predicted DNA binding, DNA-directed RNA polymerase activity, zinc ion binding activity and role in regulation of transcription, DNA-dependent	Unique	N/A	3	29.3
AFUA_7G03730	Ortholog of A. nidulans FGSC A4 : AN8284, A. niger CBS 513.88 : An13g00080, A. oryzae RIB40 : AO090026000843, A. niger ATCC 1015 : 44662-mRNA and Aspergillus terreus NIH2624 : ATET_02849	Unique	N/A	5	36
AFUA_7G03740	Putative 14-alpha demethylase with a predicted role in ergosterol biosynthesis;transcript upregulated in response to amphotericin B;SrbA-regulated during hypoxia	Unique	N/A	8	24.2
AFUA_7G03800	Ortholog of A. nidulans FGSC A4 : AN4273, A. niger CBS 513.88 : An13g00220, A. oryzae RIB40 : AO090026000834, A. niger ATCC 1015 : 213656-mRNA and Aspergillus terreus NIH2624 : ATET_02866	Unique	N/A	7	18.1
AFUA_7G03860	Ortholog(s) have DNA-directed RNA polymerase activity, RNA-directed RNA polymerase activity, role in termination of RNA polymerase II transcription and DNA-directed RNA polymerase II, core complex localization	Unique	N/A	7	37.7
AFUA_7G03940	Has domain(s) with predicted catalytic activity and role in trehalose biosynthetic process	Unique	N/A	6	12.7
AFUA_7G03980	Ortholog of A. nidulans FGSC A4 : AN4259, A. oryzae RIB40 : AO090026000816, A. niger ATCC 1015 : 54781-mRNA and Aspergillus terreus NIH2624 : ATET_04279	Unique	N/A	15	42.3
AFUA_7G04090	Has domain(s) with predicted mitochondrion localization	Unique	N/A	8	35
AFUA_7G04150	Ortholog(s) have protein domain specific binding activity, role in protein import into mitochondrial matrix and presequence translocase-associated import motor localization	Unique	N/A	4	33.5
AFUA_7G04420	Ortholog of A. nidulans FGSC A4 : AN3744, A. niger CBS 513.88 : An13g01000, A. oryzae RIB40 : AO090005000128, A. niger ATCC 1015 : 213737-mRNA and Aspergillus terreus NIH2624	Unique	N/A	7	27.5
AFUA_7G04570	Putative Na/K ATPase alpha 1 subunit	Unique	N/A	2	3.4
AFUA_7G05030	Ortholog(s) have pectin lyase activity, role in pectin catabolic process and extracellular region localization	Unique	N/A	4	22.9
AFUA_7G05380	Ortholog(s) have structural constituent of nuclear pore activity, role in nuclear pore complex assembly and endoplasmic reticulum, nuclear pore, ribosome localization	Unique	N/A	4	14.5
AFUA_7G05510	Has domain(s) with predicted DNA binding, zinc ion binding activity and role in regulation of transcription, DNA-dependent	Unique	N/A	16	38.8
AFUA_7G05580	Putative phospholipase D	Unique	N/A	20	37.1
AFUA_7G05670	Ortholog(s) have ribose phosphate diphosphokinase activity, role in 5-phosphoribose 1-diphosphate biosynthetic process, fungal-type cell wall organization and cytoplasm localization	Unique	N/A	12	25.6
AFUA_7G05730	Ortholog of A. niger ATCC 1015 : 200329-mRNA, N. fischeri NRRL 181 : NFIA_026960, Aspergillus flavus NRRL 3357 : AFL2T_00426, Aspergillus terreus NIH2624 : ATET_06360 and A. fumigatus A1163	Unique	N/A	2	38.1
AFUA_7G05950	Has domain(s) with predicted calcium ion binding activity	Unique	N/A	7	54.5
AFUA_7G05970	Ortholog(s) have nucleus localization	Unique	N/A	23	41.9
AFUA_7G05980	Ortholog(s) have role in nuclear mRNA splicing, via spliceosome and U1 snRNP, U2-type prespliceosome, U4/U6 x U5 tri-snRNP complex, U5 snRNP localization	Unique	N/A	3	43.2
AFUA_7G06400	Ortholog(s) have pectate lyase activity and role in pectin catabolic process	Unique	N/A	4	47.5
AFUA_7G06570	Putative zinc/cadmium resistance protein;transcript downregulated in response to amphotericin B	Unique	N/A	10	39.7
AFUA_7G06750	Ortholog of A. fumigatus Af293 : AFUA_1g06590, A. niger CBS 513.88 : An15g07520, A. oryzae RIB40 : AO090011000051, A. niger ATCC 1015 : 187422-mRNA, 48891-mRNA	Unique	N/A	3	35.3
AFUA_8G00530	Putative alpha/beta hydrolase;member of the pseurotin A gene cluster;hypoxia induced protein	Unique	N/A	4	14.6
AFUA_8G00540	Non-ribosomal peptide synthetase (NRPS);PKS/NRPS hybrid;multidomain protein;required for pseurotin A production;pseurotin A gene cluster member;transcript induced by voriconazole;induced by hypoxia and in infected mouse lungs	Unique	N/A	2	1.5
AFUA_8G02440	Putative c-4 methyl sterol oxidase with a predicted role in ergosterol biosynthesis;repressed by exposure to artemisinin;SrbA-regulated during hypoxia	Unique	N/A	4	17.2
AFUA_8G02560	Ortholog(s) have glyceraldehyde-3-phosphate dehydrogenase (NAD+) (phosphorylating) activity and extracellular region, intracellular, membrane localization	Unique	N/A	15	83.6
AFUA_8G04040	Has domain(s) with predicted nucleic acid binding activity and nucleus localization	Unique	N/A	6	10.8
AFUA_8G04270	Has domain(s) with predicted ATP binding, nucleoside-triphosphatase activity	Unique	N/A	4	3.5
AFUA_8G04370	Putative GPI-anchored adhesin-like protein;induced by exposure to artemisinin	Unique	N/A	1	15.4
AFUA_8G04740	Has domain(s) with predicted ATP binding, ATP-dependent helicase activity, nucleic acid binding activity	Unique	N/A	27	18.6
AFUA_8G04810	Has domain(s) with predicted ATP binding, protein serine/threonine kinase activity, protein tyrosine kinase activity and role in protein phosphorylation	Unique	N/A	10	43.2
AFUA_8G04880	Ortholog(s) have role in cleistothecium development and signalosome localization	Unique	N/A	6	17.2
AFUA_8G05140	Has domain(s) with predicted flavin adenine dinucleotide binding, oxidoreductase activity, acting on a sulfur group of donors, disulfide as acceptor activity and role in oxidation-reduction process	Unique	N/A	12	28.8
AFUA_8G05240	Ortholog(s) have peroxisome matrix targeting signal-1 binding, protein binding, bridging activity, role in fatty acid metabolic process, protein import into peroxisome matrix, docking and cytosol, peroxisomal membrane localization	Unique	N/A	16	38
AFUA_8G05260	Putative nucleic acid-binding protein;transcript induced by exposure to human airway epithelial cells	Unique	N/A	5	17
AFUA_8G05300	RNA polymerase II subunit 7;protein level decreases upon heat shock	Unique	N/A	2	19.4
AFUA_8G05340	Ortholog(s) have peptidase activity, role in protein targeting to ER, signal peptide processing and signal peptidase complex localization	Unique	N/A	3	14.2
AFUA_8G05500	Ortholog(s) have role in cleistothecium development, hyphal growth, response to DNA damage stimulus and signalosome localization	Unique	N/A	13	38.1
AFUA_8G05570	Ortholog(s) have transcription coactivator activity, transcription corepressor activity	Unique	N/A	18	17.4
AFUA_8G05650	Ortholog(s) have intracellular localization	Unique	N/A	5	51.9
AFUA_8G06070	Ortholog of N. fischeri NRRL 181 : NFIA_080500 and A. fumigatus A1163 : AFUB_081420	Unique	N/A	9	30.1
AFUA_8G06830	Putative endo-1,4 beta-glucanase, a predicted secreted hydrolase with a fungal cellulose binding domain	Unique	N/A	2	10.6
AFUA_Mt00070	Has domain(s) with predicted sequence-specific DNA binding, sequence-specific DNA binding transcription factor activity, role in regulation of transcription, DNA-dependent and nucleus localization	Unique	N/A	3	7.1
AFUA_6G14370	AraC-like ligand binding domain protein	Unique	N/A	3	27.7
AFUA_6G13410	Has domain(s) with predicted nucleic acid binding activity and nucleus localization	Unique	N/A	39	46.5
AFUA_1G06310	Ortholog of A. nidulans FGSC A4 : AN10524, A. niger CBS 513.88 : An18g05060, A. oryzae RIB40 : AO090001000416, N. fischeri NRRL 181 : NFIA_018400 and A. clavatus NRRL 1 : ACLA_028370	Unique	N/A	7	25.8
AFUA_1G06570	Ortholog(s) have structural constituent of ribosome activity and mitochondrial small ribosomal subunit localization	Unique	N/A	6	18.9
AFUA_1G10380	Non-ribosomal peptide synthetase (NRPS);essential for fumigaclavine C biosynthesis;mutant displays altered conidial surface morphology and hydrophilicity	Unique	N/A	4	1.5
AFUA_1G17200	Putative non-ribosomal peptide synthetase (NRPS) involved in ferricrocin siderophore biosynthesis;expression is up-regulated by iron starvation and downregulated under iron-replete condition	Unique	N/A	23	8.8
AFUA_2G01830	Has domain(s) with predicted structural constituent of ribosome activity, role in translation and large ribosomal subunit localization	Unique	N/A	7	27.1
AFUA_2G02320	Ortholog(s) have unfolded protein binding activity, role in cytoplasmic translation, rRNA processing, regulation of translational fidelity and cytoplasm, polysome localization	Unique	N/A	18	54.6
AFUA_2G03790	Ortholog(s) have lipid binding activity and role in endocytosis, exocytosis, late endosome to vacuole transport, maintenance of cell polarity, sterol metabolic process	Unique	N/A	15	53
AFUA_2G04330	Has domain(s) with predicted electron carrier activity, monooxygenase activity and role in oxidation-reduction process	Unique	N/A	4	10.8
AFUA_2G04910	Proteasome component	Unique	N/A	12	51.8
AFUA_2G05850	Has domain(s) with predicted nuclear chromosome localization	Unique	N/A	5	12.4
AFUA_2G08260	Has domain(s) with predicted FMN binding, oxidoreductase activity and role in oxidation-reduction process	Unique	N/A	17	59.4
AFUA_2G08390	Ortholog of A. nidulans FGSC A4 : AN6160, A. oryzae RIB40 : AO090011000862, A. niger ATCC 1015 : 186367-mRNA, N. fischeri NRRL 181 : NFIA_084020 and Aspergillus flavus NRRL 3357 : AFL2T_05573	Unique	N/A	5	12.6
AFUA_2G13070	Has domain(s) with predicted arginyltransferase activity and role in protein arginylation	Unique	N/A	6	25.4
AFUA_2G15870	Has domain(s) with predicted protein transporter activity and role in intracellular protein transport	Unique	N/A	18	32.1
AFUA_2G17300	Predicted glutathione S transferase	Unique	N/A	12	65.2
AFUA_3G14280	Ortholog of A. nidulans FGSC A4 : AN2514, A. niger CBS 513.88 : An09g04080, A. oryzae RIB40 : AO090020000623, A. niger ATCC 1015 : 188611-mRNA and Aspergillus carbonarius	Unique	N/A	9	51.4
AFUA_3G12490	protein arginine methyltransferase RmtB	Unique	N/A	3	12.4
AFUA_3G08600	Translational initiation factor 2 beta	Unique	N/A	8	40
AFUA_3G08260	Has domain(s) with predicted ATP binding activity, role in DNA recombination, DNA repair, chromosome condensation, sister chromatid cohesion and chromosome localization	Unique	N/A	9	9
AFUA_3G07680	Putative ran GTPase activating protein	Unique	N/A	21	64
AFUA_5G02910	NAP family protein	Unique	N/A	14	40.1
AFUA_5G06430	Mitochondrial large ribosomal subunit L7;transcript induced by exposure to human airway epithelial cells	Unique	N/A	7	35.6
AFUA_5G07260	Ortholog(s) have role in cleistothecium development and signalosome localization	Unique	N/A	9	55.1
AFUB_059030	mitochondrial ribosomal protein S19, putative	Unique	N/A	2	24.5
AFUA_5G13190	Has domain(s) with predicted ATP binding, microtubule motor activity and role in microtubule-based movement	Unique	N/A	4	4.5
AFUA_4G07510	Proteasome component	Unique	N/A	15	80.2
AFUA_4G08330	Ortholog(s) have aspartate-tRNA ligase activity, role in mitochondrial aspartyl-tRNA aminoacylation and mitochondrion localization	Unique	N/A	14	26.9
AFUA_4G08480	Has domain(s) with predicted enzyme regulator activity, role in regulation of protein catabolic process and proteasome complex localization	Unique	N/A	30	37.8
AFUA_4G12630	Ortholog(s) have role in cleistothecium development and signalosome localization	Unique	N/A	5	30.8
AFUB_070970	hypothetical protein	Unique	N/A	8	16.1
AFUB_071190	conserved hypothetical protein	Unique	N/A	4	6.3
AFUA_6G07590	Has domain(s) with predicted zinc ion binding activity	Unique	N/A	8	63.7
AFUA_6G08310	Putative proteosome component	Unique	N/A	19	70.9
AFUB_079790	conserved hypothetical protein	Unique	N/A	6	32.4
AFUA_8G05370	Ortholog of A. nidulans FGSC A4 : AN1528, A. niger CBS 513.88 : An16g07360, A. oryzae RIB40 : AO090005000611, A. niger ATCC 1015 : 51317-mRNA and Aspergillus terreus NIH2624	Unique	N/A	25	31.3
AFUA_8G01780	Ortholog(s) have nitrilase activity and role in cyanide catabolic process	Unique	N/A	3	13.2
AFUA_7G04730	Putative siderophore transporter;SrbA-regulated during hypoxia	Unique	N/A	7	14.2
AFUA_7G06030	Alpha-ketoglutarate-dependent taurine dioxygenase;SrbA-regulated during hypoxia	Unique	N/A	10	41.5
AFUA_7G06680	AAA-family ATPase	Unique	N/A	37	67.1
AFUA_6G04210	Putative mannosyl-oligosaccharide glucosidase with a predicted role in trimming the terminal alpha-1,2-glucose residue in the N-glycan-processing pathway;protein induced by heat	Unique	N/A	24	50.2
AFUA_6G03460	Has domain(s) with predicted ATP binding, D-alanine-D-alanine ligase activity, metal ion binding activity	Unique	N/A	22	54.1
AFUA_6G03440	Putative fructosyl amine;transcript induced by voriconazole	Unique	N/A	24	61.2
AFUA_1G01020	Pfs, NACHT and Ankyrin domain protein	Unique	N/A	2	5.5
AFUA_1G03370	conserved hypothetical protein	Unique	N/A	22	42.6
AFUB_097500	conserved hypothetical protein	Unique	N/A	3	14.1
AFUA_4G14310	hypothetical protein	Unique	N/A	9	26.2
AFUA_4G04140	Ortholog of A. nidulans FGSC A4 : AN11036, A. fumigatus Af293 : AFUA_1g02450, A. niger CBS 513.88 : An03g00240, A. oryzae RIB40 : AO090023000392 and A. niger ATCC 1015 : 194417-mRNA	Unique	N/A	10	36.3
AFUA_4G00970	Ortholog(s) have IMP 5-nucleotidase activity and role in inosine salvage, nicotinamide riboside biosynthetic process, nicotinic acid riboside biosynthetic process	Unique	N/A	12	43.3
AFUA_1G12560	endoglucanase/cellulase, putative	Unique	N/A	3	20.1
AFUA_3G04220	Putative fatty acid synthase beta subunit;calcium downregulated;repressed by exposure to artemisinin;no human homolog	12.3603	1.63484e-05	118	71.9
AFUA_2G07680	L-ornithine N5-oxygenase;first committed step in siderophore biosynthesis;essential for virulence;induced by exposure to human airway epithelial cells;expression up-regulated by iron starvation	11.0284	2.12378e-05	48	83.2
AFUA_3G04210	Fatty acid synthase alpha subunit;transcript induced by exposure to human airway epithelial cells;no human homolog	10.7138	5.04773e-05	110	64.1
AFUA_6G12990	Putative cytosolic large ribosomal subunit protein L7A	10.4875	4.9531e-05	22	64.6
AFUA_4G07210	Mitochondrial acetolactate synthase small subunit;hypoxia induced protein;SrbA-regulated during hypoxia	10.2393	7.82142e-05	19	72.2
AFUA_1G05990	Ribosomal protein L16a	9.35192	4.30854e-07	14	51
AFUA_2G07380	Ribosomal protein L18	9.15688	9.73085e-06	13	58.7
AFUA_3G11300	Putative proteasome component	9.08052	3.59339e-05	21	68.6
AFUA_5G05540	Putative nucleosome assembly protein	9.06655	3.64862e-05	25	62.2
AFUA_4G03880	60S ribosomal protein L7	9.06185	0.00017339	15	49.2
AFUA_7G05870	Putative proteasome subunit;immunoreactive protein;reacts with rabbit immunosera exposed to A. fumigatus conidia	8.98564	0.000486139	17	65.6
AFUA_5G06360	60S ribosomal protein L8;transcript induced by exposure to human airway epithelial cells	8.78153	0.00116526	13	59.1
AFUA_5G10650	Has domain(s) with predicted FMN binding, pyridoxamine-phosphate oxidase activity and role in oxidation-reduction process, pyridoxine biosynthetic process	8.6567	7.34112e-05	18	59.7
AFUA_1G11130	60S ribosomal protein L6	8.62365	0.00254803	18	62.5
AFUA_4G07610	Ortholog(s) have cytoplasm localization	8.40526	4.6448e-05	27	39.7
AFUA_2G11850	Allergenic ribosomal L3 protein;allergen Asp f 23;transcript induced in response to dibutyryl cyclic AMP	8.25106	9.10246e-06	35	63.5
AFUA_5G05630	60S ribosomal protein L23	8.149	0.00104405	8	44.4
AFUA_1G04530	Ribosomal L18ae protein family	7.88942	0.00152038	17	77.7
AFUA_4G09090	Has domain(s) with predicted electron carrier activity, protein disulfide oxidoreductase activity and role in cell redox homeostasis, glycerol ether metabolic process	7.7685	0.000925882	17	78.7
AFUA_1G12920	Putative glycogen phosphorylase;transcript up-regulated in conidia exposed to neutrophils	7.70542	0.000195399	56	72.2
AFUA_6G08360	Thiazole biosynthesis enzyme;hypoxia induced protein;induced by gliotoxin exposure	7.62488	0.000353605	19	73.8
AFUA_3G13010	Has domain(s) with predicted hydrolase activity	7.18767	0.000469657	23	66.1
AFUA_1G06340	Putative 60S ribosomal protein L27	6.9618	7.28786e-06	13	41.4
AFUA_6G10830	Ortholog(s) have protein serine/threonine phosphatase activity and role in G1/S transition of mitotic cell cycle, mitotic cell cycle spindle assembly checkpoint, protein dephosphorylation	6.92719	0.00448232	15	62.9
AFUA_2G11440	Putative proteasome component;reacts with rabbit immunosera exposed to A. fumigatus conidia	6.84957	0.000255326	18	88
AFUA_5G02150	Putative proteasome component;reacts with rabbit immunosera exposed to A. fumigatus conidia;transcript induced by exposure to human airway epithelial cells	6.80132	0.00112854	15	74.5
AFUA_1G02550	Tubulin alpha-1 subunit;gene pair with AFUA_A_2G14990 (tubulin alpha-2 subunit)	6.77342	0.000597618	31	81
AFUA_1G13790	Histone H3	6.73659	8.42853e-05	5	43.4
AFUA_4G04740	Ortholog(s) have signal transducer activity, role in rRNA export from nucleus, ribosomal subunit export from nucleus and nuclear chromatin localization	6.67068	0.000392227	23	52.8
AFUA_1G14850	Putative acyl-coA dehydrogenase with a predicted role in beta oxidation of fatty acids;transcript up-regulated in conidia exposed to neutrophils	6.60208	0.00539936	17	57.4
AFUA_5G02930	Has domain(s) with predicted role in cellular amino acid metabolic process	6.59409	0.000219379	27	72.1
AFUA_1G17180	Putative pyridine nucleotide-disulphide oxidoreductase	6.47647	0.00445177	30	72.4
AFUA_6G10990	Has domain(s) with predicted FMN binding, iron ion binding, oxidoreductase activity and role in oxidation-reduction process	6.46501	0.000587229	34	65.6
AFUA_7G04650	Ortholog(s) have endopeptidase activity and role in proteasomal ubiquitin-dependent protein catabolic process, proteasomal ubiquitin-independent protein catabolic process	6.42469	2.27474e-05	13	52.5
AFUA_4G11980	Anthranilate phosphoribosyl transferase;no human homolog	6.39885	0.00238737	15	63.6
AFUA_1G04320	Ribosomal protein S8	6.27025	0.000420706	10	50.2
AFUA_1G06710	Has domain(s) with predicted ATP binding, unfolded protein binding activity and role in protein folding	6.26364	0.00205285	27	62.9
AFUA_3G05600	60S ribosomal protein L27a	6.25864	0.000563279	13	56.4
AFUA_5G03020	60S ribosomal protein L4	6.20084	7.32271e-07	24	67
AFUA_1G12890	Putative 60S Ribosomal protein L5	6.1631	0.000265316	18	54.9
AFUA_2G10100	Allergen Asp f 8;putative ribosomal protein P2;transcript induced by growth on hydrogen peroxide and menadione	6.11156	2.18372e-05	10	83.8
AFUA_2G07970	60S ribosomal protein L19	6.10832	0.000142127	13	43.1
AFUA_4G13990	Secreted protein of unknown function;predicted secretory signal sequence	6.09893	0.000422477	2	15.9
AFUA_6G11260	Ribosomal protein L26;transcript induced by exposure to human airway epithelial cells	6.04892	1.34067e-05	15	26.7
AFUA_6G03830	Ribosomal protein L14	5.99625	0.000108327	11	46.1
AFUA_2G17110	Putative cell division control protein;protein induced by heat shock	5.99241	4.77967e-05	71	87.4
AFUA_4G10050	Calmodulin	5.98767	1.4592e-05	18	99.3
AFUA_3G08460	60S ribosomal protein L35Ae	5.97184	0.00388996	6	42
AFUA_2G05490	Ortholog(s) have deoxyhypusine monooxygenase activity, role in microtubule cytoskeleton organization, peptidyl-lysine modification to hypusine and cytoplasm, nucleus localization	5.95734	0.00393144	16	56.6
AFUA_5G08540	Septin;hypoxia repressed protein;repressed by exposure to artemisinin	5.95088	0.000769598	31	67.8
AFUA_5G03130	Ortholog of A. nidulans FGSC A4 : AN8187, A. niger CBS 513.88 : An09g05300, A. oryzae RIB40 : AO090102000516, A. niger ATCC 1015 : 212484-mRNA and Aspergillus terreus NIH2624 :	5.85582	0.00199855	18	66.5
AFUA_3G06960	60S ribosomal protein L21	5.81507	5.05821e-05	10	51.3
AFUA_6G06350	Proteasome subunit alpha type 3;reacts with rabbit immunosera exposed to A. fumigatus conidia	5.7756	6.53391e-05	19	64
AFUA_4G07700	Clathrin, heavy chain;transcript downregulated in response to amphotericin B	5.73383	0.0021234	81	67.7
AFUA_6G06780	Proteasome regulatory particle subunit;transcript induced by exposure to human airway epithelial cells	5.59502	0.000431376	19	59.5
AFUA_2G04130	40S ribosomal protein S11	5.58968	0.000115378	12	50
AFUA_3G14920	Ortholog of A. oryzae RIB40 : AO090102000309 and Aspergillus flavus NRRL 3357 : AFL2T_09729	5.57609	0.00185056	13	50.3
AFUA_4G06690	Ortholog(s) have nucleotide binding, ribonucleoside-diphosphate reductase activity, thioredoxin disulfide as acceptor activity	5.53877	0.0301443	37	68
AFUA_2G13860	Histone H4	5.50377	3.98846e-05	2	12.7
AFUA_1G01010	Putative polyketide synthase	5.4914	0.000666219	63	43.1
AFUA_6G10380	Putative cullin binding protein;transcript induced by exposure to human airway epithelial cells	5.48524	0.0192687	32	34.2
AFUA_7G05360	Has domain(s) with predicted DNA binding activity and nucleus localization	5.48265	0.00108321	19	44.9
AFUA_1G10510	60S ribosomal protein L35	5.44063	1.73245e-05	11	30.5
AFUA_6G05130	Has domain(s) with predicted role in RNA metabolic process	5.42277	0.00118151	23	48.7
AFUA_4G14380	Protein of unknown function;transcript downregulated in response to voriconazole	5.38319	0.000645281	21	63.9
AFUA_6G03770	Ortholog(s) have role in reciprocal meiotic recombination and endoplasmic reticulum localization	5.34506	0.000161723	21	43.2
AFUA_5G02470	Thiamine biosynthesis protein, phoB-regulated;protein induced by H2O2;reacts with rabbit immunosera exposed to conidia;hypoxia induced protein	5.34457	2.05652e-06	38	86.5
AFUA_1G11710	Ribosomal protein L1	5.33564	0.00028847	16	53.5
AFUA_2G11475	Ortholog(s) have role in endocytosis, establishment or maintenance of actin cytoskeleton polarity, vacuole organization and integral to Golgi membrane localization	5.3297	0.00264687	16	67.9
AFUA_1G01000	Has domain(s) with predicted oxidoreductase activity, acting on paired donors, with incorporation or reduction of molecular oxygen, 2-oxoglutarate as one donor, and incorporation of one atom each of oxygen into both donors activity	5.31993	0.000417071	23	64.4
AFUA_7G05260	Has domain(s) with predicted nucleic acid binding, nucleotide binding activity	5.31569	0.000828666	13	42.8
AFUA_6G02750	Nascent polypeptide-associated complex (NAC) subunit beta;protein level decreases upon heat shock	5.3061	0.00160997	13	59.1
AFUA_3G08840	Ortholog(s) have role in hyphal growth, nuclear division and Golgi apparatus, hyphal tip localization	5.21107	0.000590824	50	55
AFUA_1G03390	Putative 60S ribosomal protein L12	5.20942	0.000114651	8	54.1
AFUA_8G05560	Has domain(s) with predicted protein phosphatase type 2A regulator activity, role in signal transduction and protein phosphatase type 2A complex localization	5.17964	1.13147e-05	12	39.8
AFUA_6G10600	Has domain(s) with predicted catalytic activity, nucleotide binding activity	5.15162	6.40862e-05	23	59.8
AFUA_4G09740	Ortholog(s) have unfolded protein binding activity, role in protein folding and chaperonin-containing T-complex localization	5.10679	0.000169818	26	59.3
AFUA_1G14410	60S ribosomal protein L17	5.08597	0.000133811	12	50.5
AFUA_1G17740	hybrid NRPS/PKS enzyme, putative	5.07035	0.000849565	5	2.2
AFUA_5G03080	Putative septin;hypoxia repressed protein;repressed by exposure to artemisinin	5.06801	0.000381198	23	71.6
AFUA_5G01370	Ortholog of A. nidulans FGSC A4 : AN3630, N. fischeri NRRL 181 : NFIA_040730, A. clavatus NRRL 1 : ACLA_003850 and A. fumigatus A1163 : AFUB_049880	5.06655	6.40767e-05	18	77.3
AFUA_2G07410	Ortholog(s) have role in anisotropic cell growth, hyphal growth	4.94966	0.000227546	6	26.9
AFUA_2G09210	60S ribosomal protein L10;reacts with rabbit immunosera exposed to A. fumigatus conidia	4.90957	2.31936e-05	21	62.8
AFUA_5G03750	Putative WW domain protein	4.87081	2.32377e-05	15	45.8
AFUA_2G15510	Ortholog of A. nidulans FGSC A4 : AN10965, A. niger CBS 513.88 : An15g05690, A. niger ATCC 1015 : 48803-mRNA, N. fischeri NRRL 181 : NFIA_090740 and Aspergillus flavus NRRL 3357 : AFL2T_03200	4.83146	0.000382608	12	84.4
AFUA_2G16090	Karyopherin alpha subunit	4.82472	0.000110097	21	52.9
AFUA_5G09250	Has domain(s) with predicted hydrolase activity, acting on ester bonds, nucleic acid binding activity, role in gene silencing by RNA and RNA-induced silencing complex localization	4.82196	0.00599335	40	51
AFUA_2G15700	Ortholog(s) have role in cellular response to starvation, regulation of proteolysis and nucleus localization	4.82033	0.00170765	15	34.1
AFUA_6G12830	Has domain(s) with predicted zinc ion binding activity, role in ER to Golgi vesicle-mediated transport, intracellular protein transport and COPII vesicle coat localization	4.79927	0.0392004	34	58.2
AFUA_6G07720	Putative phosphoenolpyruvate carboxykinase;transcript up-regulated in conidia exposed to neutrophils;transcript downregulated in response to hypoxia	4.78958	0.0079553	22	58.1
AFUA_6G00180	Fibrinogen-binding protein of unknown function	4.71907	0.000350457	4	38.5
AFUA_1G10910	Beta-tubulin;predicted gene pair with AFUA_A_7G00250 (tubulin beta-2 subunit);protein induced by hydrogen peroxide	4.69855	5.75596e-05	18	55.8
AFUA_6G07540	Has domain(s) with predicted ATP binding, unfolded protein binding activity and role in protein folding	4.64792	0.000465179	28	66.3
AFUA_3G05350	Histone H2B	4.59398	9.77965e-05	6	37.1
AFUA_1G14220	Nucleolar protein	4.58623	0.000205741	17	61.2
AFUA_3G13480	Translation initiation factor 2 alpha subunit	4.58028	0.000271137	16	61
AFUA_4G08140	Threonine dehydratase;SrbA-regulated during hypoxia	4.55334	0.00837768	24	63.5
AFUA_3G14665	Ortholog of N. fischeri NRRL 181 : NFIA_062590 and A. fumigatus A1163 : AFUB_034560	4.54477	0.00228953	5	62.1
AFUA_3G14240	Ortholog of S. cerevisiae NFS1;putative novel ncRNA AFUA_-203 encoded within the intron	4.54114	6.57451e-06	24	65.8
AFUA_2G16370	60S ribosomal protein L32	4.51826	0.000468233	12	53.4
AFUA_7G04190	Has domain(s) with predicted role in lipid biosynthetic process	4.48971	0.016818	26	61.1
AFUA_8G07210	Hydroxymethylglutaryl-CoA synthase;induced by exposure to human airway epithelial cells;SrbA-regulated during hypoxia	4.4623	0.0466185	16	55.9
AFUA_3G05650	Trehalose 6-phosphate phosphatase (T6PP);1 of 2 A. fumigatus T6PP;required for cell wall integrity, tolerance to high temperature, cell wall stress, virulence	4.45084	0.0025191	36	55
AFUA_4G03490	Putative secreted protease;sedolisin with tripeptidyl-peptidase activity;predicted signal sequence for secretion;induced by growth on BSA as a sole nitrogen source	4.39642	0.00116998	16	39.5
AFUA_3G12100	Putative trehalase phosphorylase with a predicted role in the glucose-1-phosphate pathway	4.39622	0.00308473	27	58.6
AFUA_2G10610	Ortholog(s) have ubiquitin binding activity and role in ER to Golgi vesicle-mediated transport, late endosome to vacuole transport via multivesicular body sorting pathway	4.3814	0.0116709	22	39.3
AFUA_3G03640	Putative siderophore iron transporter;SrbA-regulated during hypoxia	4.36993	0.00538346	9	26.1
AFUA_1G04950	Ortholog(s) have protein serine/threonine phosphatase activity	4.35394	0.000136056	17	75.9
AFUA_3G11220	Ortholog(s) have endoribonuclease activity, role in RNA catabolic process, apoptotic process, cell morphogenesis and cytosol, extracellular region, vacuole localization	4.34926	0.000231043	12	44.5
AFUA_5G01950	Ortholog(s) have chromatin binding activity and role in chromatin silencing at silent mating-type cassette, nuclear-transcribed mRNA catabolic process, non-stop decay, regulation of transcription	4.34842	0.000215035	3	26.8
AFUA_6G13490	Putative glutamate decarboxylase;predicted gene pair with AFUA_A_8G06020;SrbA-regulated during hypoxia	4.3439	1.58678e-05	35	79
AFUA_3G03400	Hydroxyornithine transacylase;involved in extracellular siderophore biosynthesis;essential for triacetylfusarinine C biosynthesis;SrbA-regulated during hypoxia	4.30414	2.793e-06	38	90
AFUA_1G06190	Histone H4 arginine methyltransferase	4.27814	0.0024816	21	67.9
AFUA_4G06670	Allergen Asp f 7;transcript induced by voriconazole and by by growth on hydrogen peroxide	4.26837	0.000202092	3	13.8
AFUA_1G15860	Has domain(s) with predicted role in intracellular protein transport, vesicle-mediated transport and clathrin adaptor complex localization	4.24483	0.000853667	14	36
AFUA_1G07450	Ortholog(s) have guanine nucleotide transmembrane transporter activity, role in cellular iron ion homeostasis, guanine nucleotide transport, mitochondrial genome maintenance	4.19973	0.000521077	17	56.6
AFUA_1G11190	Putative eukaryotic translation elongation factor 1 subunit eEF1-beta;reacts with rabbit immunosera exposed to A. fumigatus conidia;induced by gliotoxin	4.17697	0.000115116	19	77.1
AFUA_5G05590	Aspartate kinase;role in amino acid biosynthesis;no human homolog	4.09788	0.00537539	15	45.9
AFUA_5G09450	Ortholog(s) have intracellular localization	4.04507	0.000220822	17	53.8
AFUA_5G04160	NTF2 and RRM domain protein	3.99915	0.00509284	12	30.5
AFUA_6G08660	Ortholog of A. nidulans AN3906;hypoxia repressed protein	3.99394	0.00107433	71	63.8
AFUA_6G09990	Ortholog(s) have nucleolus localization	3.99051	0.00227809	42	53.6
AFUA_7G01460	Ribosomal protein S5	3.96861	0.00157921	16	61.8
AFUA_4G01290	Glycosyl hydrolase family 75 chitosanase;hydrolyzes beta-1,4-glycosidic linkage of chitosan;repressed by exposure to artemisinin	3.9421	0.000365702	11	42.4
AFUA_6G07760	Ortholog(s) have structural molecule activity and nucleus, proteasome regulatory particle, lid subcomplex localization	3.92005	0.000115682	19	55.3
AFUA_6G13120	Ortholog(s) have ribonucleoprotein complex binding activity	3.88928	0.000827277	41	26.5
AFUA_8G05660	Ortholog(s) have role in actin cortical patch localization, cell tip growth, receptor-mediated endocytosis, response to salt stress and actin cortical patch, cell septum, hyphal tip	3.87069	0.00755827	32	35.4
AFUA_6G04570	Putative translational elongation factor eEF-1 gamma subunit;protein induced by heat shock;transcript induced by exposure to human airway epithelial cells;snoRNA AFUA_-328 encoded within intron 2	3.83036	0.000536294	40	72.2
AFUA_1G12070	Ortholog(s) have glycine dehydrogenase (decarboxylating) activity, role in glycine catabolic process, one-carbon metabolic process, protein lipoylation and mitochondrion localization	3.80931	0.00153603	7	42.3
AFUA_3G10090	Has domain(s) with predicted dihydroneopterin aldolase activity and role in folic acid-containing compound metabolic process	3.78079	3.79248e-05	12	37.6
AFUA_7G05370	Putative septin;Yap1-dependent induction in response to hydrogen peroxide;localizes to septa and to rings at the base of developing phialides;hypoxia repressed protein	3.77583	0.000258634	31	67.1
AFUA_1G08850	Septin;localizes to long tubular structures within hyphae and to newly formed septa;repressed by exposure to artemisinin	3.77299	0.000595792	29	87
AFUA_1G02290	Protein of unknown function;calcium downregulated	3.77224	0.00310463	5	44.3
AFUA_1G14300	Putative fasciclin domain family protein with a predicted role in cell adhesion;transcript downregulated in response to amphotericin B;induced by exposure to artemisinin	3.7679	0.0010561	9	21
AFUA_2G03400	Ortholog(s) have ubiquitin-specific protease activity and role in mitochondrial fission, peroxisome fission, proteasomal ubiquitin-dependent protein catabolic process	3.76462	0.0191226	15	76.4
AFUA_5G01290	Putative zinc-binding oxidoreductase	3.7584	0.000663489	16	78.8
AFUA_3G07830	Ortholog(s) have unfolded protein binding activity, role in protein folding and chaperonin-containing T-complex localization	3.73644	0.00274649	22	59.4
AFUA_2G12870	Putative vesicular-fusion protein;transcript induced by exposure to human airway epithelial cells	3.71546	0.0139792	16	63
AFUA_5G02330	Allergen Asp f 1;ribonuclease mitogillin family of cytotoxins;similar to restrictocin;inhibits protein synthesis in mammalian cells;18kD IgE-binding protein;expression increases in vivo	3.6727	4.31107e-05	12	62.5
AFUA_1G06170	Ortholog(s) have role in positive regulation of RNA polymerase II transcriptional preinitiation complex assembly, proteasome regulatory particle assembly	3.66889	0.00168403	27	70.7
AFUA_4G04460	60S ribosomal protein L13	3.64799	0.000200804	19	51.8
AFUA_3G09590	Has domain(s) with predicted ATP binding, unfolded protein binding activity and role in protein folding	3.64533	0.000268379	23	60.2
AFUA_1G04940	Ortholog(s) have GTPase activity, role in regulation of COPII vesicle coating and COPII vesicle coat localization	3.63894	0.000872552	13	77.2
AFUA_5G01690	Ortholog of A. niger CBS 513.88 : An16g01010, A. oryzae RIB40 : AO090003001364, Aspergillus terreus NIH2624 : ATET_09779 and A. niger ATCC 1015 : 210777-mRNA	3.62741	0.00104005	11	56.1
AFUA_7G04210	Putative tropomyosin 1;protein induced by hydrogen peroxide;reacts with rabbit immunosera exposed to A. fumigatus conidia	3.62527	0.000881067	26	91.6
AFUA_2G11740	Ortholog(s) have ATP-dependent peptidase activity, role in chaperone-mediated protein complex assembly, misfolded or incompletely synthesized protein catabolic process	3.61257	0.0215961	25	32.9
AFUA_2G13730	Has domain(s) with predicted ATP binding, acid-amino acid ligase activity, small protein activating enzyme activity and role in protein neddylation	3.61052	0.000497545	18	59.9
AFUA_6G10090	Has domain(s) with predicted NAD binding, oxidoreductase activity, acting on the CH-OH group of donors, NAD or NADP as acceptor activity	3.53744	0.00192924	15	58.6
AFUA_7G03850	Has domain(s) with predicted nitronate monooxygenase activity and role in oxidation-reduction process	3.51526	0.000196574	17	52.7
AFUA_6G07340	Ortholog(s) have kynurenine 3-monooxygenase activity, role in de novo NAD biosynthetic process from tryptophan and mitochondrial outer membrane localization	3.47662	0.00261071	19	50.6
AFUA_8G00480	Ortholog of A. nidulans FGSC A4 : AN6818, A. oryzae RIB40 : AO090010000026, N. fischeri NRRL 181 : NFIA_093990, Aspergillus flavus NRRL 3357 : AFL2T_11293 and A. fumigatus A1163 : AFUB_086090	3.46408	0.00192487	7	35
AFUA_7G02140	40S ribosomal protein S24	3.42704	2.41254e-05	11	54.9
AFUA_1G01740	Ortholog(s) have unfolded protein binding activity, role in protein folding and chaperonin-containing T-complex localization	3.37181	0.000269938	24	58.3
AFUA_5G04170	Putative heat shock protein;allergen Asp f 12;transcript induced by growth on hydrogen peroxide	3.35386	0.000296089	51	71.2
AFUA_5G11870	Ortholog of A. nidulans FGSC A4 : AN10017, A. niger CBS 513.88 : An18g02830, A. oryzae RIB40 : AO090120000302 and Aspergillus terreus NIH2624 : ATET_02086	3.34405	0.00626778	16	25.4
AFUA_3G05370	Putative dihydrolipoamide succinyltransferase;reacts with rabbit immunosera exposed to A. fumigatus conidia;hypoxia induced protein;transcript induced by exposure to human airway	3.23597	0.00312773	27	62.7
AFUA_5G11200	Has domain(s) with predicted actin binding activity and intracellular localization	3.2241	7.63275e-05	4	50.8
AFUA_4G14240	Has domain(s) with predicted O-methyltransferase activity	3.21346	0.00966825	14	58.2
AFUA_5G00920	Ortholog(s) have intracellular localization	3.20712	0.000108965	13	37
AFUA_1G14180	Ortholog(s) have tRNA (cytosine-5-)-methyltransferase activity, role in tRNA methylation and nucleus localization	3.17481	0.00182829	28	50
AFUA_5G09560	Ortholog(s) have role in cellular response to oxidative stress, response to osmotic stress, ribosomal small subunit biogenesis and cytoplasm localization	3.15833	8.57454e-05	7	48.2
AFUA_2G06320	Has domain(s) with predicted DNA binding activity, role in DNA replication and nucleus localization	3.15409	3.25892e-05	19	49.3
AFUA_8G00610	Putative cell surface protein	3.14528	0.011158	8	44.6
AFUA_6G10440	Transcript up-regulated in conidia exposed to neutrophils	3.14173	0.00435908	7	51.9
AFUA_3G06760	Ribosomal protein L37	3.09489	0.00926057	3	15.8
AFUA_1G01430	Has domain(s) with predicted catalytic activity and role in metabolic process	3.07528	0.00338673	16	45.2
AFUA_4G00280	Ortholog of A. nidulans FGSC A4 : AN4041, A. oryzae RIB40 : AO090701000844, N. fischeri NRRL 181 : NFIA_045350, Aspergillus flavus NRRL 3357 : AFL2T_06411 and A. clavatus NRRL 1 : ACLA_078580	3.07107	0.00133626	3	15.4
AFUA_6G12270	Ortholog(s) have ubiquitin-specific protease activity and role in protein deubiquitination, ubiquitin-dependent protein catabolic process via the multivesicular body sorting pathway	3.0521	0.0048035	24	29.6
AFUA_1G12960	Has domain(s) with predicted ubiquitin protein ligase binding activity, role in ubiquitin-dependent protein catabolic process and cullin-RING ubiquitin ligase complex localization	3.04186	0.00162489	20	36.7
AFUA_2G08670	Ortholog(s) have acetyl-CoA carboxylase activity, biotin carboxylase activity, role in protein import into nucleus and endoplasmic reticulum membrane, mitochondrion localization	3.01559	0.00931737	50	38.9
AFUA_5G00720	Has domain(s) with predicted N-acetyltransferase activity and role in metabolic process	2.97144	0.000109437	27	83.9
AFUA_3G08200	Putative Class IIC alpha-mannosidase with a predicted role in oligosaccharide catabolism and N-glycan processing	2.94661	0.000585006	46	56.5
AFUA_1G15270	Has domain(s) with predicted ATP binding, nucleoside-triphosphatase activity and role in protein metabolic process	2.92053	0.000467183	44	52.9
AFUA_5G05950	Has domain(s) with predicted protein domain specific binding activity and cytoplasm localization	2.91357	0.0121407	5	20.7
AFUA_3G11400	Aspartic acid endopeptidase;conidia-enriched protein;conidial surface associated;predicted signal secretion sequence;hypoxia induced protein;transcript up-regulated in conidia exposed	2.90524	0.00115337	19	51.3
AFUA_1G07720	Has domain(s) with predicted role in cellular process	2.88678	0.000566077	35	41.9
AFUA_3G03410	Enoyl-CoA hydratase/isomerase family protein	2.8854	0.000757225	9	55.6
AFUA_2G09290	Putative antigenic mitochondrial protein;reacts with rabbit immunosera exposed to A. fumigatus conidia;hypoxia induced protein	2.87176	0.00123629	52	83.1
AFUA_4G01210	conserved hypothetical protein	2.85454	0.000609344	4	15.5
AFUA_1G07090	conserved hypothetical protein	2.85063	0.00434409	1	0.6
AFUA_7G05210	Ortholog(s) have CTP synthase activity and role in CTP biosynthetic process, phospholipid biosynthetic process, pyrimidine base biosynthetic process	2.82959	0.00750056	19	54.7
AFUA_6G06970	Ortholog of A. nidulans FGSC A4 : AN5733, A. oryzae RIB40 : AO090003000079, N. fischeri NRRL 181 : NFIA_052620, Aspergillus flavus NRRL 3357 : AFL2T_02868 and A. clavatus NRRL 1 : ACLA_088750	2.81956	1.51528e-05	33	66
AFUA_1G09100	60S ribosomal protein L9	2.81102	0.000363365	13	74
AFUA_6G13180	Has domain(s) with predicted deaminase activity and role in purine ribonucleoside monophosphate biosynthetic process	2.79379	0.0126921	11	28
AFUA_3G03390	Putative siderophore biosynthesis lipase/esterase	2.75644	0.000184679	15	66.7
AFUA_3G10360	Ortholog(s) have protein transporter activity, role in protein retention in Golgi apparatus, retrograde transport, endosome to Golgi and endosome, retromer complex, inner shell localization	2.73512	0.00101363	28	44.3
AFUA_1G13260	Has domain(s) with predicted structural molecule activity, role in retrograde vesicle-mediated transport, Golgi to ER and COPI vesicle coat localization	2.72256	0.0023022	6	45
AFUA_1G05340	40S ribosomal protein S19	2.70524	2.85977e-05	6	19.5
AFUA_4G11290	Ortholog(s) have peptidase activator activity, proteasome binding activity, role in proteasome assembly, regulation of proteasomal protein catabolic process and nucleus, proteasome	2.69761	0.00325538	34	26.2
AFUA_2G03830	Allergen Asp f 4;higher expression in biofilm vs planktonic cells;transcript induced by growth on hydrogen peroxide	2.66971	0.00775258	8	42.9
AFUA_1G09280	Has domain(s) with predicted protein serine/threonine phosphatase activity, role in protein dephosphorylation and protein serine/threonine phosphatase complex localization	2.66656	0.000803474	20	59
AFUA_2G15760	Ortholog(s) have ubiquitin activating enzyme activity, role in protein ubiquitination and cytoplasm, nucleus localization	2.66498	0.000660886	65	82.1
AFUA_7G02570	Ortholog of A. nidulans FGSC A4 : AN9067/tinC, AN2167/hetC, A. fumigatus Af293 : AFUA_2g15840, A. niger CBS 513.88 : An15g06140 and A. oryzae RIB40 : AO090038000633, AO090012000230	2.66153	9.34054e-05	35	56.2
AFUA_4G10800	40S ribosomal protein S6	2.65676	0.00978592	13	49.4
AFUA_1G06180	Has domain(s) with predicted L-ascorbic acid binding, iron ion binding, trimethyllysine dioxygenase activity and role in carnitine biosynthetic process, oxidation-reduction process	2.6241	0.00893351	11	58.6
AFUA_4G11540	Putative glycerol kinase;transcript up-regulated in conidia exposed to neutrophils	2.59501	0.00291926	11	32.3
AFUA_4G14060	Has domain(s) with predicted ATP binding activity	2.58912	0.0128488	9	9.4
AFUA_5G05820	Ortholog(s) have homoserine kinase activity and role in homoserine metabolic process, threonine biosynthetic process	2.58852	0.0446626	18	66.2
AFUA_5G03250	Has domain(s) with predicted ubiquitin thiolesterase activity and role in ubiquitin-dependent protein catabolic process	2.57559	6.09108e-05	45	48.9
AFUA_5G07890	Putative single-stranded DNA binding protein family member	2.56691	4.80725e-05	9	62.4
AFUA_3G12800	Ortholog of A. nidulans FGSC A4 : AN3122, A. niger CBS 513.88 : An02g08820, A. oryzae RIB40 : AO090012000842, A. niger ATCC 1015 : 207105-mRNA and Aspergillus terreus NIH2624	2.55912	0.0052535	25	48.5
AFUA_6G13250	60S ribosomal protein L31e;transcript induced by exposure to human airway epithelial cells	2.55718	0.00170578	10	49.6
AFUA_5G06320	Ortholog(s) have role in endoplasmic reticulum organization, nuclear pore complex assembly, vesicle-mediated transport and endoplasmic reticulum tubular network, integral to membrane	2.55706	0.0181718	6	20.7
AFUA_3G07900	Ortholog of A. nidulans FGSC A4 : AN2952, A. fumigatus Af293 : AFUA_8g00900, A. niger CBS 513.88 : An02g11330, An03g05560, A. oryzae RIB40 : AO090120000471 and A. niger ATCC 1015 : 213572-mRNA, 47124-mRNA	2.55648	0.00169847	9	52.3
AFUA_5G07120	RNP domain protein;reacts with rabbit immunosera exposed to A. fumigatus conidia	2.55121	0.000239321	22	62.5
AFUA_7G01830	UTP-glucose-1-phosphate uridylyltransferase;induced by hydrogen peroxide;hypoxia repressed protein	2.54835	8.22301e-05	42	74.6
AFUA_8G05850	Has domain(s) with predicted oxidoreductase activity and role in oxidation-reduction process	2.54265	0.000293714	17	44.9
AFUA_5G10490	Amidase;secreted protein;fibrinogen-binding	2.53875	0.00220271	11	26.2
AFUA_2G03970	Ortholog(s) have cytoplasm, nucleus localization	2.53327	0.00517609	12	49.5
AFUA_4G03860	Eukaryotic translation initiation factor 3 subunit C	2.52815	0.000170084	27	42.6
AFUA_6G12950	Trehalose-6-phosphate synthase;trehalose biosynthesis;hypervirulent in combination with tpsA mutation, in a mouse model of pulmonary infection;predicted gene pair with AFUA_A_2G04010;transcript up in neutrophil-exposed conidia	2.51604	0.00134332	20	55.9
AFUA_6G11570	Ortholog of A. nidulans FGSC A4 : AN10520, A. niger CBS 513.88 : An13g01940, A. oryzae RIB40 : AO090023000421, A. niger ATCC 1015 : 44810-mRNA and Aspergillus terreus NIH2624 : ATET_05006	2.51472	0.000599734	9	29.1
AFUA_7G05290	Cytosolic small ribosomal subunit S13/S15;transcript repressed by exposure to human airway epithelial cells	2.51139	0.0224979	10	54.1
AFUA_3G05740	Aldose 1-epimerase	2.50917	7.46262e-05	20	67.4
AFUA_5G05680	Ortholog(s) have translation release factor activity, codon specific activity and role in asexual sporulation resulting in formation of a cellular spore, cytokinesis	2.49113	0.00997246	14	42.5
AFUA_4G03950	Ortholog(s) have cystathionine beta-lyase activity, role in de novo L-methionine biosynthetic process, transsulfuration and peroxisome localization	2.48551	0.00805453	9	37
AFUA_3G06840	Putative cytosolic small ribosomal subunit S4	2.47883	0.00168136	18	60.2
AFUA_2G14960	Ortholog(s) have disulfide oxidoreductase activity, role in actin cytoskeleton organization, cellular iron ion homeostasis, cellular response to oxidative stress and cytosol, nucleus localization	2.45182	0.000345794	7	40.2
AFUA_1G07250	Ortholog(s) have role in microautophagy, polyphosphate metabolic process, protein localization, vacuolar transport, vacuole fusion, non-autophagic	2.45058	0.00217131	15	27.5
AFUA_4G08690	Has domain(s) with predicted lyase activity and role in metabolic process	2.45031	0.000684304	12	42.1
AFUA_8G01860	conserved hypothetical protein	2.44529	0.000911951	1	2.5
AFUA_7G01590	Has domain(s) with predicted catalytic activity, pyridoxal phosphate binding activity and role in cellular amino acid metabolic process	2.42711	0.000278198	22	80.2
AFUA_6G06325	Ortholog(s) have RNA binding activity and role in maturation of SSU-rRNA, nuclear mRNA splicing, via spliceosome	2.42607	0.00327766	5	60.2
AFUA_2G08130	60S ribosomal protein L44	2.42218	0.00492515	3	17.4
AFUA_5G08030	Ortholog(s) have spore wall localization	2.41595	0.000860842	7	34.6
AFUA_1G14090	Has domain(s) with predicted histidinol-phosphate transaminase activity, pyridoxal phosphate binding activity and role in histidine biosynthetic process	2.37729	2.20882e-06	25	75.3
AFUA_6G00360	Ortholog of A. nidulans FGSC A4 : AN5387, A. niger CBS 513.88 : An13g01480, An18g00050, A. oryzae RIB40 : AO090023000455, AO090003001393, AO090001000640 and A. niger ATCC 1015 : 44775-mRNA	2.37676	0.000313481	22	75.1
AFUB_075540	CsgA-like short chain dehydrogenase/reductase, putative	2.3656	0.0053576	5	54.3
AFUA_6G04740	Actin	2.36523	0.00325726	24	64.1
AFUA_2G02680	Putative matrix AAA protease;transcript induced by exposure to human airway epithelial cells	2.36107	0.0185419	27	42.6
AFUA_4G04380	Has domain(s) with predicted catalytic activity and role in biosynthetic process	2.36058	0.0139766	17	64.1
AFUA_2G03820	Ortholog(s) have oxaloacetase activity and role in oxaloacetate metabolic process	2.35166	0.0012485	9	49.7
AFUA_1G11730	Ortholog(s) have GTPase activity and role in ER to Golgi vesicle-mediated transport, Golgi to plasma membrane transport, macroautophagy	2.35159	0.0120852	15	84.2
AFUA_2G17180	Has domain(s) with predicted calcium ion binding, phosphatidylinositol binding activity and role in cell communication	2.3402	0.00829164	20	41.3
AFUA_5G07050	Proteasome regulatory particle subunit;transcript induced by exposure to human airway epithelial cells	2.33805	0.00350003	19	48.4
AFUA_6G12770	Ortholog of A. nidulans FGSC A4 : AN3716, A. niger CBS 513.88 : An08g10710, A. oryzae RIB40 : AO090003000397, A. niger ATCC 1015 : 207705-mRNA and Aspergillus terreus NIH	2.33462	0.000369645	17	63.7
AFUA_5G03380	Has domain(s) with predicted N,N-dimethylaniline monooxygenase activity, NADP binding, flavin adenine dinucleotide binding activity, role in oxidation-reduction process and intrinsic	2.30594	0.00355173	17	48.5
AFUA_3G06610	Proteasome regulatory particle subunit;transcript induced by exposure to human airway epithelial cells	2.29999	0.00219779	27	63.2
AFUA_3G08270	Pyruvate dehydrogenase complex component;hypoxia induced protein	2.28985	0.0284669	13	55.1
AFUA_7G06080	Putative methyltransferase	2.28582	0.000178041	14	84.8
AFUA_1G12590	La protein homolog	2.27621	0.00145373	10	31.9
AFUA_6G13670	Ortholog(s) have role in endoplasmic reticulum tubular network maintenance, nuclear pore complex assembly and Golgi apparatus, cortical endoplasmic reticulum, integral to endoplasmic reticulum	2.27031	0.00422754	12	40.4
AFUA_4G06620	Glutamate/Leucine/Phenylalanine/Valine dehydrogenase;reacts with rabbit immunosera exposed to A. fumigatus conidia;hypoxia induced protein	2.25258	0.00509074	42	92.8
AFUA_3G00730	Protein with Yap1-dependent induction in response to hydrogen peroxide	2.22852	0.00279671	17	59.3
AFUA_6G02510	Putative chitin biosynthesis protein;repressed by exposure to artemisinin	2.21622	0.000154041	15	45.5
AFUA_2G14060	Has domain(s) with predicted oxidoreductase activity and role in oxidation-reduction process	2.21365	0.022748	7	27.8
AFUA_3G09110	Ortholog(s) have cytoplasm, nucleus localization	2.20849	0.0164945	6	26.3
AFUA_7G06050	Ortholog(s) have SNARE binding, ubiquitin binding activity, role in protein secretion, ubiquitin-dependent protein catabolic process, vesicle-mediated transport	2.20042	3.29703e-05	31	87.9
AFUA_7G05720	Pyruvate dehydrogenase complex, dihydrolipoamide acetyltransferase component;hypoxia induced protein	2.18842	0.000902475	33	80.4
AFUA_1G15020	40S ribosomal protein S5;reacts with rabbit immunosera exposed to A. fumigatus conidia	2.17745	0.0250682	12	51.1
AFUA_1G14290	Has domain(s) with predicted role in transcription, DNA-dependent and nucleus localization	2.1646	0.0108928	3	20.1
AFUA_2G02550	Ortholog(s) have G-protein beta/gamma-subunit complex binding, actin binding activity, role in positive regulation of transcription from RNA polymerase II promoter by pheromones, protein folding	2.13217	0.00965836	7	29.1
AFUA_2G10300	40S ribosomal protein S17	2.13163	0.018193	9	37.7
AFUA_6G06750	14-3-3 family protein;predicted gene pair with AFUA_A_2G03290 (artA)	2.1296	0.00251991	24	69.7
AFUA_2G13810	Has domain(s) with predicted oxidoreductase activity and role in oxidation-reduction process	2.08056	0.00026795	14	54.2
AFUA_1G11880	Has domain(s) with predicted acetoacetate-CoA ligase activity and role in lipid metabolic process	2.07917	0.000954383	14	36.8
AFUA_4G07580	Translation initiation factor EF-2 gamma subunit	2.0757	4.51334e-06	20	50.8
AFUA_6G02440	60s ribosomal protein L24;ortholog of S. cerevisiae RPL24A and RPL24B;transcript induced by exposure to human airway epithelial cells	2.06994	0.00957135	7	25.6
AFUA_5G08930	Putative isovaleryl-CoA dehydrogenase;ortholog of A. nidulans ivdA;transcript induced by exposure to human airway epithelial cells	2.06505	0.0168513	14	42
AFUA_3G09280	Has domain(s) with predicted ribosome binding, translation initiation factor activity, role in regulation of translational initiation	2.05677	0.0113539	7	30.2
AFUA_1G09690	Ortholog(s) have 2,3-cyclic-nucleotide 3-phosphodiesterase activity, GTP-dependent polyribonucleotide 5-hydroxyl-kinase activity, RNA ligase (ATP) activity	2.04936	0.00405078	21	28.9
AFUA_1G12610	Hsp70 chaperone;conidia-enriched protein;induction in response to hydrogen peroxide Yap1-dependent	2.04908	0.00564054	49	70.4
AFUA_4G08590	Has domain(s) with predicted DNA binding activity, role in regulation of transcription, DNA-dependent and chromatin, nucleus localization	2.02937	0.00145375	8	40.4
AFUA_3G03440	Putative siderophore transporter;expression upregulated under low iron conditions;SrbA-regulated during hypoxia	2.01715	0.00373588	7	13.2
AFUA_1G11120	Has domain(s) with predicted cytoplasm, nucleus localization	2.01613	0.0101744	6	33.8
AFUA_4G11720	Putative phosphatidyl synthase;protein levels increase in response to pkaC overexpression	2.00914	0.00736731	18	42.6
AFUA_6G10510	Has domain(s) with predicted ATP binding, small protein activating enzyme activity and role in cellular protein modification process	2.0047	0.00966632	10	27.5
AFUA_4G08790	Has domain(s) with predicted hydrolase activity	2.0004	0.0191052	8	48.4
AFUA_1G05500	40S ribosomal protein S12	1.99006	0.000463359	16	67.4
AFUA_1G06300	Ortholog of A. nidulans FGSC A4 : AN10519, A. niger CBS 513.88 : An18g05070, A. oryzae RIB40 : AO090001000417, N. fischeri NRRL 181 : NFIA_018410 and A. clavatus NRRL 1	1.98573	0.00389764	19	48.2
AFUA_8G00380	Ortholog of A. nidulans FGSC A4 : AN7083, A. niger CBS 513.88 : An03g03810, A. oryzae RIB40 : AO090020000720, AO090023000925, AO090012000367 and A. niger ATCC 1015 : 191148-mRNA	1.98282	0.00591515	17	92.1
AFUA_6G13650	Has domain(s) with predicted serine-type endopeptidase activity and role in proteolysis	1.97687	0.0064155	12	16.6
AFUA_5G06990	Has domain(s) with predicted O-methyltransferase activity	1.9751	0.0236211	8	43.2
AFUA_1G09440	40S ribosomal protein S23	1.97141	0.00982692	7	50.3
AFUA_6G13550	Ribosomal protein S13p/S18e	1.97076	0.00344548	9	56.7
AFUA_2G08570	Ortholog(s) have RNA cap binding activity, role in nuclear mRNA splicing, via spliceosome and commitment complex, nuclear cap binding complex localization	1.94945	0.00365068	6	49.5
AFUA_1G08940	Putative pheromone processing carboxypeptidase;predicted signal sequence for secretion	1.93108	0.00172392	8	16.3
AFUA_6G06900	Putative Rho-type GTPase;predominantly localize to the hyphal tip;involved in radial growth and conidiation;mutants display cytoplasmic leakage at the hyphal tips	1.9292	0.0064178	12	70.5
AFUA_1G14920	Putative peptidase D;induced by growth on BSA as a sole nitrogen source	1.91285	0.0177284	25	56.7
AFUA_6G13140	Ortholog(s) have 3,4-dihydroxy-2-butanone-4-phosphate synthase activity, role in aerobic respiration, riboflavin biosynthetic process and cytosol	1.90869	1.50332e-05	11	59.1
AFUA_2G04700	Has domain(s) with predicted RNA binding activity	1.89306	0.0145158	32	35.2
AFUA_2G14497	Has domain(s) with predicted 2-dehydropantoate 2-reductase activity, NADP binding activity, role in oxidation-reduction process, pantothenate biosynthetic process and cytoplasm localization	1.88806	0.00101267	18	85.2
AFUA_3G14420	Putative class III chitin synthase;predicted gene pair with AFUA_A_5G00760	1.88343	0.0107196	9	18.2
AFUA_6G13500	Ortholog of A. nidulans FGSC A4 : AN5446, A. niger CBS 513.88 : An08g08820, A. oryzae RIB40 : AO090103000340, N. fischeri NRRL 181 : NFIA_059450 and Aspergillus flavus NRRL 3357 : AFL2T_12055	1.87497	0.00668299	9	28
AFUA_2G02560	Has domain(s) with predicted structural molecule activity, role in intracellular protein transport, vesicle-mediated transport and COPI vesicle coat localization	1.86579	0.00181276	23	39
AFUA_2G06150	Putative protein disulfide isomerase;conidial surface associated	1.86124	0.00556195	42	72
AFUA_2G05720	Ortholog of A. nidulans FGSC A4 : AN7484, A. niger CBS 513.88 : An02g14170, A. oryzae RIB40 : AO090001000689, A. niger ATCC 1015 : 47182-mRNA and Aspergillus terreus NIH2624 : ATET_06761	1.8571	0.000412985	11	75.8
AFUA_3G06970	40S ribosomal protein S9;transcript induced by exposure to human airway epithelial cells	1.85013	0.000557949	14	45.1
AFUA_4G11300	Putative vacuolar ATPase 98 kDa subunit;transcript induced by exposure to human airway epithelial cells	1.84416	0.0178072	28	40.8
AFUB_086760	conserved hypothetical protein	1.83961	0.000456177	6	44.9
AFUA_1G07500	Ortholog of A. nidulans FGSC A4 : AN5125, A. niger CBS 513.88 : An07g10060, Aspergillus flavus NRRL 3357 : AFL2T_03861, A. clavatus NRRL 1 : ACLA_027110 and A. fumigatus A1163 : AFUB_007820	1.83687	0.0478957	4	65.3
AFUA_1G05630	40S ribosomal protein S3	1.81829	0.00385856	25	84.6
AFUA_1G15720	Ortholog(s) have nuclear envelope localization	1.80683	0.000754284	35	65.3
AFUA_4G10780	Has domain(s) with predicted acid-amino acid ligase activity, role in cellular protein modification process and intracellular localization	1.78322	0.014895	56	20.9
AFUA_1G01530	Ortholog of A. nidulans FGSC A4 : AN5567, A. oryzae RIB40 : AO090011000484, N. fischeri NRRL 181 : NFIA_023130, A. fumigatus A1163 : AFUB_079270 and Aspergillus carbonarius ITEM 5010 : Acar5010_209522	1.77405	0.01388	10	67.5
AFUA_5G05500	Ortholog(s) have phosphoglycerate dehydrogenase activity, role in serine family amino acid biosynthetic process and cytoplasm localization	1.76329	0.000112043	31	70.1
AFUA_6G02910	Ortholog(s) have N-acetyl-gamma-glutamyl-phosphate reductase activity, acetylglutamate kinase activity, role in regulation of transcription, DNA-dependent and mitochondrial matrix localization	1.76063	0.000236105	49	65.2
AFUA_2G15680	Ortholog(s) have TBP-class protein binding, TBP-class protein binding RNA polymerase II transcription factor activity involved in preinitiation complex assembly activity	1.7429	0.000629255	3	35.1
AFUA_1G07540	Ortholog(s) have proteasome regulatory particle, lid subcomplex, proteasome storage granule localization	1.73043	0.00214168	19	78.3
AFUA_4G14040	Has domain(s) with predicted ATP binding activity	1.7254	0.00111951	22	47
AFUA_4G13180	Tetratricopeptide (TPR) repeat protein, transcript induced by exposure to human airway epithelial cells	1.71699	0.000871949	5	22.7
AFUA_2G11300	Ortholog(s) have methylenetetrahydrofolate reductase (NADPH) activity, role in methionine biosynthetic process, one-carbon metabolic process and mitochondrion localization	1.69389	0.00185054	27	65.5
AFUA_6G02600	Ortholog(s) have sedoheptulose-bisphosphatase activity, role in ribose phosphate biosynthetic process and cytoplasm, nucleus localization	1.68658	0.002374	12	31.9
AFUA_7G05450	Ortholog of A. nidulans FGSC A4 : AN6697/sunA, A. niger CBS 513.88 : An07g02730, A. oryzae RIB40 : AO090005000409, A. niger ATCC 1015 : 215107-mRNA and Aspergillus terreus NIH2624 : ATET_063	1.68222	0.0016439	15	56.5
AFUA_2G11040	Has domain(s) with predicted ubiquitin-protein ligase activity, role in protein ubiquitination and ubiquitin ligase complex localization	1.67533	0.00145209	8	42.6
AFUA_1G02030	Putative eukaryotic translation initiation factor 3 subunit;protein induced by heat shock	1.66622	0.00306271	43	70
AFUA_1G12250	Mitochondrial hypoxia response domain protein;protein and transcript levels downregulated by caspofungin treatment	1.66615	0.0434911	6	29.5
AFUA_3G14590	Ortholog(s) have copper ion binding, primary amine oxidase activity, quinone binding activity, role in oxidation-reduction process and external side of fungal-type cell wall localization	1.65768	0.00103843	44	83.5
AFUA_6G11620	Formyltetrahydrofolate deformylase	1.64547	0.000451913	17	73.3
AFUA_5G13000	Ortholog(s) have phosphatidylinositol transporter activity, role in phospholipid transport, response to drug, sterol biosynthetic process and lipid particle, microsome, plasma membrane	1.64315	0.0043614	18	54.4
AFUA_1G03100	Putative ATP synthase delta chain	1.63635	0.0113929	6	72.7
AFUA_2G11600	Has domain(s) with predicted coenzyme binding, nucleotide binding, phosphogluconate dehydrogenase (decarboxylating) activity and role in pentose-phosphate shunt	1.6329	1.76939e-05	18	71.5
AFUA_8G02840	Putative mitochondrial dynamin GTPase with a predicted role in mitochondrial fission	1.62496	0.049808	16	30.2
AFUA_6G14330	Has domain(s) with predicted hydrolase activity	1.60943	0.000191623	117	93.4
AFUA_4G13570	Has domain(s) with predicted thiopurine S-methyltransferase activity, role in metabolic process and cytoplasm localization	1.60318	0.000265333	15	69.9
AFUA_3G05480	Ortholog(s) have cystathionine gamma-synthase activity	1.59843	1.93998e-05	19	59.8
AFUA_5G06060	Putative sulfur metabolism regulator;higher expression in 48 h biofilm vs planktonic cells	1.59537	0.00417281	12	58.9
AFUA_1G04540	NADH-cytochrome b5 reductase involved in oxidative phosphorylation;hypoxia induced protein;induced by exposure to artemisinin	1.57589	0.00107978	35	85.1
AFUA_1G09480	Ortholog(s) have protein transporter activity, role in retrograde transport, endosome to Golgi and endosome, retromer complex, inner shell localization	1.57193	0.00273002	9	59.5
AFUA_2G04460	Ortholog of A. niger CBS 513.88 : An11g03170, A. oryzae RIB40 : AO090003000241, A. niger ATCC 1015 : 38927-mRNA and Aspergillus terreus NIH2624 : ATET_06066	1.56816	8.22798e-05	19	85.9
AFUA_3G06140	cytoskeleton assembly control protein Sla2, putative	1.55629	0.0046024	3	2.7
AFUA_8G00440	Putative steroid monooxygenase;hypoxia induced protein	1.55302	0.00503049	49	75.7
AFUA_2G15490	Ortholog(s) have intracellular localization	1.54387	0.0116267	28	76.7
AFUA_6G11470	Ortholog(s) have role in DNA repair, G1/S transition of mitotic cell cycle, TOR signaling cascade, actin cytoskeleton organization, cellular response to oxidative stress and dephosphorylation	1.54376	0.0112306	12	49
AFUA_2G14490	Putative endoglucanase;transcript induced by voriconazole;repressed by exposure to artemisinin	1.53756	0.0366164	8	21.9
AFUA_3G00910	Putative alpha(1-3) glucan synthase;predicted gene pair with AFUA_A_2G11270 (ags2)	1.53292	0.0464223	12	7.8
AFUA_3G08160	Eukaryotic translation initiation factor eIF4A;ATP-dependent RNA helicase;protein induced by heat shock;predicted gene pair with AFUA_A_5G02410	1.52702	0.00342488	28	74.9
AFUA_2G13250	Putative bifunctional tryptophan synthase	1.52057	0.0189686	40	74.7
AFUA_3G06640	Ortholog(s) have structural constituent of ribosome activity	1.52028	0.0031748	4	46.3
AFUA_3G08940	Ortholog(s) have role in ubiquitin-dependent protein catabolic process and proteasome regulatory particle, lid subcomplex, proteasome storage granule localization	1.51952	0.00124162	17	71.8
AFUA_1G16760	Has domain(s) with predicted N-acetyltransferase activity and role in metabolic process	1.51943	0.00417677	10	59.5
AFUA_4G09950	Ortholog(s) have endoplasmic reticulum localization	1.51103	0.0309705	6	25.1
AFUA_2G03290	14-3-3 family protein;predicted gene pair with AFUA_A_6G06750;conidia-enriched protein;protein induced by hydrogen peroxide;reacts with rabbit immunosera exposed to A. fumigatus conidia	1.507	0.0125751	30	88.1
AFUA_4G11840	Putative glyoxylate reductase;transcript induced by exposure to human airway epithelial cells	1.50568	6.80858e-05	19	73.5
AFUA_3G13380	Putative ribose-phosphate pyrophosphokinase;transcript induced by exposure to human airway epithelial cells	1.50486	0.00134764	15	43.6
AFUA_2G11840	Transcriptional corepressor;ortholog of A. nidulans ssnF;calcium induced;mutation causes increased azole sensitivity	1.49385	0.00207852	13	24.2
AFUA_2G08660	Has domain(s) with predicted transferase activity, transferring phosphorus-containing groups activity	1.49356	0.00703503	19	21.1
AFUA_6G12300	RNP domain protein;conidia-enriched protein	1.48908	0.000748601	24	59.8
AFUA_2G00720	Putative aldehyde dehydrogenase (NAD+)	1.48184	0.000581933	36	74.6
AFUA_6G06710	Ortholog(s) have CAAX-protein geranylgeranyltransferase activity, role in protein geranylgeranylation and CAAX-protein geranylgeranyltransferase complex localization	1.46913	0.023066	6	29.6
AFUA_5G11210	Ortholog(s) have cytoplasm, nucleus localization	1.46825	0.0285157	12	42.6
AFUA_2G00870	Ortholog of A. nidulans FGSC A4 : AN8478, A. oryzae RIB40 : AO090020000348, N. fischeri NRRL 181 : NFIA_099010, A. clavatus NRRL 1 : ACLA_004700 and A. fumigatus A1163 : AFUB_017950	1.46254	0.0180613	6	17.9
AFUA_8G07130	AhpC/TSA family thioredoxin peroxidase;conidia-enriched protein;transcript up-regulated in conidia exposed to neutrophils and to human airway epithelial cells	1.45383	0.00150999	19	70.4
AFUA_2G03870	Putative FK506-binding protein (FKBP)-type peptidyl-prolyl cis-trans isomerase	1.44501	0.00255935	9	64.9
AFUA_1G05970	Ortholog(s) have role in ascospore formation and SCF ubiquitin ligase complex localization	1.44051	0.00943987	11	30.5
AFUA_2G06330	Putative ubiquitin C-terminal hydrolase;conidia-enriched protein	1.4316	8.23729e-06	29	53.9
AFUA_3G06070	Histone H1;transcript up-regulated in conidia exposed to neutrophils	1.42227	0.00230956	9	30.1
AFUA_8G00410	Methionine aminopeptidase type II;required for mycotoxin synthesis;induced by growth on BSA as a sole nitrogen source	1.4156	0.00336031	19	51.5
AFUA_8G07030	Putative endo-1,4 beta-mannosidase, a predicted secreted hydrolase with a fungal cellulose binding domain	1.41486	0.00395314	7	31.3
AFUA_5G13920	Putative Hsp90 binding co-chaperone;reacts with rabbit immunosera exposed to A. fumigatus conidia	1.40717	0.00362997	10	60.2
AFUA_4G07730	60S ribosomal protein L11;transcript induced by exposure to human airway epithelial cells	1.393	0.0330298	10	52.8
AFUA_4G10280	Putative histidine-containing phosphotransfer intermediate protein	1.38727	0.00904012	19	78.9
AFUA_5G03480	Ortholog(s) have methylenetetrahydrofolate reductase (NADPH) activity and role in methionine biosynthetic process, one-carbon metabolic process	1.38668	0.000118191	46	85.8
AFUA_6G06460	Has domain(s) with predicted catalytic activity and role in metabolic process	1.37895	0.000470946	15	59.5
AFUA_2G06230	Ortholog(s) have imidazoleglycerol-phosphate synthase activity and role in histidine biosynthetic process	1.37726	0.00046703	42	86.5
AFUA_1G08860	Ortholog of A. fumigatus A1163 : AFUB_008280	1.36763	0.0047589	5	28.2
AFUA_1G13320	Has domain(s) with predicted coenzyme binding, nucleotide binding, phosphogluconate dehydrogenase (decarboxylating) activity and role in pentose-phosphate shunt	1.366	1.64979e-05	16	55.3
AFUA_4G10330	Has domain(s) with predicted catalytic activity	1.34375	0.0251513	12	35.6
AFUA_3G00880	Putative adhesin protein;MedA regulated transcript;transcript repressed by exposure to human airway epithelial cells	1.33953	0.0105764	8	40.2
AFUA_1G04190	Putative polyadenylate-binding protein	1.33823	0.00148928	32	41.6
AFUA_4G10470	Putative sphingosine-1-phosphate lyase	1.33439	0.0160657	12	35
AFUA_2G03310	Ortholog(s) have nuclear periphery localization	1.33135	0.0088565	5	13.7
AFUA_2G00570	Has domain(s) with predicted N-acetyltransferase activity and role in metabolic process	1.32965	0.00249083	11	60.9
AFUA_3G06670	Putative pyridoxamine phosphate oxidase;transcript up-regulated in conidia exposed to neutrophils	1.3259	0.00129523	7	42.4
AFUA_1G14780	Ortholog(s) have endoplasmic reticulum localization	1.32096	0.00446274	6	21.2
AFUA_5G13870	Ortholog of A. nidulans FGSC A4 : AN12272 and A. fumigatus A1163 : AFUB_061610	1.31736	0.00102575	3	30.6
AFUA_3G08640	Ortholog of A. nidulans FGSC A4 : AN2997, A. niger CBS 513.88 : An02g12410, A. oryzae RIB40 : AO090005001406, A. niger ATCC 1015 : 207376-mRNA	1.31181	0.0082845	13	70
AFUA_1G06680	Has domain(s) with predicted role in intracellular protein transport, vesicle-mediated transport and Golgi apparatus part, clathrin adaptor complex localization	1.30322	0.0333929	12	26.6
AFUA_4G12060	Has domain(s) with predicted role in vacuolar transport and retromer complex localization	1.29938	0.0457326	12	40.7
AFUA_6G08930	Ortholog(s) have endoplasmic reticulum, mitochondrial outer membrane localization	1.29453	0.0108282	10	46.4
AFUA_8G00280	Has domain(s) with predicted nucleotide binding, oxidoreductase activity and role in oxidation-reduction process	1.28471	0.00775058	12	53.4
AFUA_6G03230	Putative cell wall glucanase;predicted adhesin-like protein;transcript induced by voriconazole	1.27285	0.0342782	4	20.4
AFUA_3G13390	Ortholog(s) have proton-transporting ATPase activity, rotational mechanism activity, role in asexual sporulation, cellular response to drug, vacuolar transport	1.26633	0.0275984	13	59.8
AFUA_2G09180	Ortholog(s) have role in retrograde vesicle-mediated transport, Golgi to ER and COPI vesicle coat localization	1.2621	0.00496667	4	27.4
AFUA_5G05450	40S ribosomal protein S3Ae;40S ribosomal protein S1;reacts with rabbit immunosera exposed to A. fumigatus conidia	1.24254	0.0165203	18	64.5
AFUA_4G04820	Putative C-4 methyl sterol oxidase with a predicted role in ergosterol biosynthesis;SrbA-regulated during hypoxia	1.23975	0.0330332	4	16.9
AFUA_5G12895	Ortholog of A. nidulans FGSC A4 : AN6827, A. niger CBS 513.88 : An14g06460, A. oryzae RIB40 : AO090120000399, A. niger ATCC 1015 : 49450-mRNA and Aspergillus terreus NIH2624 : ATET_01996	1.23705	0.00389778	5	73
AFUA_3G09990	Protein of unknown function identified by mass spectrometry;calcium downregulated	1.23264	0.0292346	17	67
AFUA_4G08030	Protein of unknown function identified by mass spectrometry	1.22966	0.0132469	12	28
AFUA_3G07870	Extracellular serine rich protein;predicted secretory signal sequence;ortholog of A. nidulans AN2954	1.22201	0.00655239	15	39.6
AFUA_1G04450	GNAT-type acetyltransferase;siderophore biosynthetic machinery component;essential for biosynthesis of the siderophores ferricrocin and hydroxyferricrocin in iron-replete conditions	1.21893	0.0140435	9	29.5
AFUA_6G02280	Allergen Asp f 3;peroxiredoxin family reductase;putative peroxismal membrane protein;IgE binding;protein induced by heat shock and by exposure to hydrogen peroxide;hypoxia induced protein	1.20742	4.87709e-05	17	94
AFUA_3G07890	Ortholog of A. nidulans FGSC A4 : AN2953, A. niger CBS 513.88 : An02g11360, A. oryzae RIB40 : AO090005001486, A. niger ATCC 1015 : 207278-mRNA and Aspergillus terreus NIH2624 : AT	1.20703	0.0163952	7	40.3
AFUA_1G15000	Putative isopropylmalate synthase;transcript highly induced during conidial germination;SrbA-regulated during hypoxia	1.2051	0.00181747	45	74.7
AFUA_4G10010	Has domain(s) with predicted protein kinase binding activity	1.2019	0.00433769	23	51.5
AFUA_5G05560	Ortholog(s) have GTP diphosphatase activity, ITP diphosphatase activity, UTP diphosphatase activity, XTP diphosphatase activity, dATP pyrophosphohydrolase activity	1.19891	0.00243178	9	63.1
AFUA_2G06000	Putative glutamate dehydrogenase;transcript induced during conidial germination	1.19851	0.00145014	54	64.3
AFUA_6G03820	Nascent polypeptide-associated complex subunit alpha;predicted role in de novo cotranslational protein folding;enriched in dormant conidia	1.19772	0.0160013	12	69.1
AFUA_1G07040	Has domain(s) with predicted transferase activity, transferring phosphorus-containing groups activity	1.18572	0.0292906	7	25.6
AFUA_3G01110	Putative GMP synthase ([glutamine-hydrolyzing);Yap1-dependent induction in response to hydrogen peroxide	1.18366	0.0010232	31	66.8
AFUA_6G05110	Ortholog(s) have protein channel activity, role in protein import into mitochondrial matrix and mitochondrial outer membrane translocase complex localization	1.18251	0.0216351	10	43.9
AFUA_5G09910	Putative p-nitroreductase family protein;protein induced by heat shock;Yap1-dependent induction in response to hydrogen peroxide;induced by gliotoxin exposure	1.17611	0.00265721	9	57.1
AFUA_1G13470	Ortholog(s) have role in inner mitochondrial membrane organization, mitochondrion inheritance, mitochondrion morphogenesis, negative regulation of proteolysis, protein folding	1.17575	0.0353566	14	56.4
AFUA_1G05050	Ortholog(s) have cytosine deaminase activity, role in cytidine metabolic process, cytosine metabolic process, pyrimidine-containing compound salvage and cytoplasm, nucleus localization	1.17343	0.00791152	12	86.5
AFUA_4G11240	Putative alpha-aminoadipate reductase, large subunit, involved in lysine metabolism;predicted essential gene	1.16797	1.35036e-05	89	75.6
AFUA_4G00610	Putative aryl-alcohol dehydrogenase	1.16751	0.00160406	38	86.7
AFUA_4G07800	Ortholog(s) have CAAX-protein geranylgeranyltransferase activity, protein farnesyltransferase activity and role in peptide pheromone maturation, protein farnesylation	1.15876	0.00389252	15	51.6
AFUA_3G05340	Ortholog of A. fumigatus A1163 : AFUB_043660	1.154	0.0390909	4	23.5
AFUA_7G01230	Has domain(s) with predicted heat shock protein binding, unfolded protein binding activity and role in protein folding	1.14506	0.0326109	19	46.7
AFUA_7G06490	Has domain(s) with predicted deoxyribose-phosphate aldolase activity, role in deoxyribonucleotide catabolic process and cytoplasm localization	1.13579	0.00140078	10	47.4
AFUA_4G12730	Putative phosphoserine phosphatase	1.12773	8.14196e-05	14	44.6
AFUA_3G10750	Acetate kinase;calcium downregulated;SrbA-regulated during hypoxia	1.12289	0.034455	12	33.3
AFUA_1G05200	Eukaryotic translation initiation factor 3 subunit A	1.12254	0.0379954	30	38.2
AFUA_3G08970	Has domain(s) with predicted protein transporter activity, role in intracellular protein transport, vesicle-mediated transport and membrane coat localization	1.11954	0.00163629	18	27.2
AFUA_5G08090	Putative pyridoxine biosynthesis protein	1.11204	0.000809252	24	78.2
AFUA_6G08720	Putative 5-methylthioadenosine phosphorylase;transcript induced by exposure to human airway epithelial cells	1.1001	0.00771523	16	67
AFUA_4G11340	Saccharopine dehydrogenase;hypoxia induced protein;transcript induced by exposure to human airway epithelial cells	1.09459	0.000667423	41	86.7
AFUA_3G13900	Has domain(s) with predicted glutamate-cysteine ligase activity and role in glutathione biosynthetic process	1.0939	0.0102723	20	36.8
AFUA_6G10450	Protein of unknown function	1.09361	0.00829648	10	44.4
AFUA_2G14470	Has domain(s) with predicted UDP-N-acetylmuramate dehydrogenase activity, flavin adenine dinucleotide binding activity and role in oxidation-reduction process	1.08726	0.0364712	13	46.1
AFUA_1G04560	Ortholog(s) have urease activity and role in urea catabolic process	1.08508	0.0119087	4	8.3
AFUA_1G00990	Has domain(s) with predicted nucleotide binding, oxidoreductase activity and role in oxidation-reduction process	1.08005	0.00881617	18	85.1
AFUA_3G14500	Has domain(s) with predicted oxidoreductase activity, acting on paired donors, with incorporation or reduction of molecular oxygen, 2-oxoglutarate as one donor	1.07825	0.00779267	13	24.9
AFUA_4G13070	Ortholog of A. nidulans FGSC A4 : AN3006, A. niger ATCC 1015 : 52618-mRNA, N. fischeri NRRL 181 : NFIA_103280 and Aspergillus terreus NIH2624 : ATET_07109	1.07577	0.0280934	15	67
AFUA_1G06940	Ortholog(s) have chorismate synthase activity, riboflavin reductase (NADPH) activity, role in aromatic amino acid family biosynthetic process and cytoplasm localization	1.07424	0.00969797	24	80.3
AFUA_1G13740	Predicted pentAFUA_nctional polypeptide;predicted essential gene	1.07374	0.000255272	90	73.6
AFUA_4G07390	Has domain(s) with predicted role in transport and integral to membrane localization	1.06954	0.0135003	4	29.4
AFUA_5G01430	ThiJ/PfpI family protein;abundant in conidia	1.06746	0.024137	8	50
AFUA_2G13040	Mitochondrial co-chaperone;protein level decreases upon heat shock	1.06364	0.00389222	19	56
AFUA_2G09090	Ortholog(s) have role in mitochondrion inheritance, negative regulation of proteolysis, protein folding, replicative cell aging and mitochondrial inner membrane localization	1.0609	0.0123489	13	46.6
AFUA_1G03510	ATP Synthase gamma chain, mitochondrial precursor	1.05823	0.0105519	16	62.3
AFUA_1G15280	Has domain(s) with predicted hydrolase activity, acting on carbon-nitrogen (but not peptide) bonds, nucleotide binding, oxidoreductase activity	1.05057	0.00208132	20	60.3
AFUA_3G14680	Putative secreted lysophospholipase B;transcript induced by lecithin and by voriconazole;hypoxia induced protein;induced by exposure to artemisinin	1.04207	0.000313791	25	36.3
AFUA_4G02810	Has domain(s) with predicted catalytic activity, coenzyme binding, nucleotide binding activity and role in cellular metabolic process	1.03026	0.00548255	8	27.5
AFUA_2G10450	Has domain(s) with predicted nucleotide binding, oxidoreductase activity, acting on the CH-OH group of donors, NAD or NADP as acceptor, prephenate dehydrogenase (NADP+) activity	1.02591	0.00803246	29	74.3
AFUA_1G10630	Putative S-adenosylmethionine synthetase;higher expression in 48 h biofilm vs planktonic cells;hypoxia induced protein	1.01347	0.00939403	31	82.4
AFUA_2G07510	Ortholog of A. nidulans FGSC A4 : AN5811, A. niger CBS 513.88 : An05g00060, A. oryzae RIB40 : AO090011000941 and Aspergillus terreus NIH2624 : ATET_06860	1.00794	0.00305709	2	8.4
AFUA_6G04010	Ortholog(s) have importin-alpha export receptor activity, role in protein export from nucleus and nuclear envelope localization	1.00078	0.0375807	45	56.9

## Sheet: Table S13
Table S13. Proteins with decreased abundance in the wild-type strain grown for 72 h under iron-deplete MM compared to iron-replete MM . Data sorted by fold change, in descending order.
ID	Description	Log2(Fold Increase)	p-value	Peptides	Sequence coverage [%]
AFUA_8G04110	Putative DUF895 domain membrane protein;predicted gene pair with AFUA_A_1G00440;transcript up-regulated in conidia exposed to neutrophils	Unique	N/A	2	4.9
AFUA_1G01890	Has domain(s) with predicted catalytic activity and role in metabolic process	Unique	N/A	9	46
AFUA_1G02390	Ortholog of A. fumigatus A1163 : AFUB_002780	Unique	N/A	4	12.3
AFUA_1G02770	Ortholog of A. nidulans FGSC A4 : AN0301, A. niger CBS 513.88 : An01g05370, A. oryzae RIB40 : AO090005000817, A. niger ATCC 1015 : 206033-mRNA and Aspergillus terreus NIH2624 : ATET_01942	Unique	N/A	4	19.5
AFUA_1G03140	Glucosyl hydrolase	Unique	N/A	9	26.8
AFUA_1G04160	Has domain(s) with predicted pyridoxal phosphate binding, transaminase activity and role in biosynthetic process, cellular amino acid metabolic process	Unique	N/A	4	18.5
AFUA_1G04460	Has domain(s) with predicted ATP binding, lysine-tRNA ligase activity, nucleic acid binding activity, role in lysyl-tRNA aminoacylation and cytoplasm localization	Unique	N/A	2	6.5
AFUA_1G10830	Has domain(s) with predicted ATP binding, ligase activity and role in metabolic process	Unique	N/A	4	11.1
AFUA_1G12290	Putative NADH-ubiquinone oxidoreductase witha predicted role in oxidative phosphorylation;induced by exposure to artemisinin	Unique	N/A	4	41.1
AFUA_1G14540	Oxidoreductase, short-chain dehydrogenase/reductase family protein	Unique	N/A	8	41.3
AFUA_1G14550	Putative manganese superoxide dismutase;allergen Asp f 6;recognized by IgE from allergic patients;expressed only in hyphae;transcript up-regulated in hyphae exposed to neutrophils	Unique	N/A	13	69.5
AFUA_1G15520	Ortholog(s) have allophanate hydrolase activity, urea carboxylase activity, role in urea catabolic process and cytoplasm localization	Unique	N/A	28	39.5
AFUA_1G15590	Putative succinate dehydrogenase membrane anchor subunit with a predicted role in the citric acid cycle;transcript up-regulated in conidia exposed to neutrophils	Unique	N/A	3	21.2
AFUA_2G01200	Has domain(s) with predicted role in intracellular signal transduction	Unique	N/A	4	8.1
AFUA_2G01250	Putative serine peptidase;predicted signal sequence for secretion;induced by growth on BSA as a sole nitrogen source	Unique	N/A	10	35.2
AFUA_2G01580	Has domain(s) with predicted monooxygenase activity and role in oxidation-reduction process	Unique	N/A	24	48.3
AFUA_2G03980	alpha-1,3-glucanase;secreted protein;calcium induced	Unique	N/A	6	22.8
AFUA_2G04210	Protein with no conserved domains and no similarities to any proteins with known function;induced by tyrosine;mutants fail to produce pyomelanin	Unique	N/A	7	41.8
AFUA_2G04570	Ortholog of A. nidulans FGSC A4 : AN2060/abxA, A. fumigatus Af293 : AFUA_6g12120, A. oryzae RIB40 : AO090003001017 and N. fischeri NRRL 181 : NFIA_058060, NFIA_081320	Unique	N/A	5	20.6
AFUA_2G05500	Has domain(s) with predicted oxidoreductase activity, acting on NADH or NADPH activity, role in electron transport chain and mitochondrial inner membrane localization	Unique	N/A	5	32.2
AFUA_2G09130	Putative NADH-ubiquinone dehydrogenase, 24 kDa subunit;induced by exposure to artemisinin	Unique	N/A	8	38.4
AFUA_2G09730	Has domain(s) with predicted nucleotide binding activity	Unique	N/A	3	11.6
AFUA_2G10580	Ortholog of N. fischeri NRRL 181 : NFIA_085940 and A. fumigatus A1163 : AFUB_026360	Unique	N/A	1	19.6
AFUA_2G11162	Ortholog of A. niger CBS 513.88 : An02g03130, N. fischeri NRRL 181 : NFIA_086450, Aspergillus flavus NRRL 3357 : AFL2T_06749, A. clavatus NRRL 1 : ACLA_070120 and A. fumigatus A1163	Unique	N/A	4	33.5
AFUA_2G11180	Developmental regulator;required for normal conidiophore development;calcium induced	Unique	N/A	5	11.2
AFUA_2G11680	Ortholog(s) have cytoplasm, nucleus localization	Unique	N/A	6	35
AFUA_2G11830	Ortholog of A. nidulans FGSC A4 : AN6201, A. oryzae RIB40 : AO090026000461, Aspergillus terreus NIH2624 : ATET_01122 and Aspergillus carbonarius ITEM 5010 : Acar5010_203394	Unique	N/A	6	36.6
AFUA_2G12650	Has domain(s) with predicted carbon-sulfur lyase activity and role in metabolic process	Unique	N/A	5	25.5
AFUA_2G14520	Secreted hydrolase;predicted secretory signal sequence;ortholog of A. nidulans AN2395	Unique	N/A	14	34.5
AFUA_2G14750	Putative endo-arabinase;transcript downregulated in response to voriconazole	Unique	N/A	5	27.8
AFUA_2G15450	Ortholog of A. nidulans FGSC A4 : AN0390, A. niger CBS 513.88 : An07g02450, A. niger ATCC 1015 : 125764-mRNA, N. fischeri NRRL 181 : NFIA_090690 and Aspergillus flavus NRRL 3357 : AFL2T_04813	Unique	N/A	2	13.8
AFUA_2G15520	Has domain(s) with predicted monooxygenase activity and role in oxidation-reduction process	Unique	N/A	20	43
AFUA_2G17460	Has domain(s) with predicted oxidoreductase activity, acting on the aldehyde or oxo group of donors, NAD or NADP as acceptor activity and role in oxidation-reduction process	Unique	N/A	21	59.8
AFUA_2G17470	L-PSP endoribonuclease family protein;calcium induced	Unique	N/A	8	70.7
AFUA_2G17560	1,3,6,8-tetrahydroxynaphthalene reductase involved in conidial pigment biosynthesis;conidia-enriched protein	Unique	N/A	16	74
AFUA_2G17580	Scytalone dehydratase involved in conidial pigment biosynthesis;mutants display increased C3 complement binding	Unique	N/A	10	77.4
AFUA_3G00650	Putative aminopeptidase Y;predicted signal sequence for secretion;induced by growth on BSA as a sole nitrogen source	Unique	N/A	16	41.7
AFUA_3G02190	Ortholog of A. nidulans FGSC A4 : AN3335, N. fischeri NRRL 181 : NFIA_074460, Aspergillus terreus NIH2624 : ATET_00879 and A. fumigatus A1163 : AFUB_046180	Unique	N/A	4	19.9
AFUA_3G02270	Mycelial catalase;induced in hyphae exposed to neutrophils;protein induced in amphotericin B and H2O2;stuA-dependent up-regulation in developmentally competent hyphae;hypoxia repressed;SrbA-regulate	Unique	N/A	27	52.7
AFUA_3G03030	Has domain(s) with predicted catechol 1,2-dioxygenase activity, ferric iron binding activity and role in catechol-containing compound metabolic process, oxidation-reduction process	Unique	N/A	4	23.2
AFUA_3G11340	Has domain(s) with predicted role in transport	Unique	N/A	4	33.8
AFUA_3G13140	Ortholog of A. nidulans FGSC A4 : AN9303, A. niger CBS 513.88 : An07g06460, A. oryzae RIB40 : AO090023000147, N. fischeri NRRL 181 : NFIA_064190 and Aspergillus flavus NRRL 3357 : AFL2T_04035	Unique	N/A	5	25.1
AFUA_3G14030	Putative alkaline phosphatase, phoB-regulated	Unique	N/A	10	27.1
AFUA_3G14170	Putative high-affinity hexose transporter;transcript induced by growth in hypoxia	Unique	N/A	8	19.9
AFUA_4G01560	Putative major facilitator superfamily (MFS) myo-inositol transporter;higher expression in 48 h biofilm vs planktonic cells	Unique	N/A	8	11.9
AFUA_4G03200	Ortholog of A. nidulans FGSC A4 : AN7181, A. oryzae RIB40 : AO090011000112, N. fischeri NRRL 181 : NFIA_030260, Aspergillus flavus NRRL 3357 : AFL2T_04908 and A. clavatus NRRL 1 : ACLA_055410	Unique	N/A	20	73.5
AFUA_4G03660	Putative acid phosphatase, phoB-regulated	Unique	N/A	10	34.1
AFUA_4G03680	Putative oxidoreductase, short-chain dehydrogenase/reductase family;predicted gene pair with AFUA_A_6G03520	Unique	N/A	5	35
AFUA_4G04160	Has domain(s) with predicted carbon-nitrogen ligase activity, with glutamine as amido-N-donor, hydrolase activity, acting on carbon-nitrogen (but not peptide) bonds	Unique	N/A	6	34.1
AFUA_4G05910	Has domain(s) with predicted antioxidant activity, oxidoreductase activity and role in oxidation-reduction process	Unique	N/A	4	31.4
AFUA_4G06640	Has domain(s) with predicted sphingomyelin phosphodiesterase activity and role in sphingomyelin catabolic process	Unique	N/A	3	7.5
AFUA_4G08490	Putative acyl-CoA dehydrogenase;transcript up-regulated in conidia exposed to neutrophils	Unique	N/A	35	75.8
AFUA_4G09110	Putative cytochrome c peroxidase;protein induced by heat shock and by hydrogen peroxide;transcript up-regulated in conidia exposed to neutrophils	Unique	N/A	21	64.8
AFUA_4G09320	Putative extracellular dipeptidyl-peptidase;predicted signal sequence for secretion;induced by growth on BSA as a sole nitrogen source;expression dependent on PrtT	Unique	N/A	1	2.1
AFUA_4G10610	Ortholog of A. nidulans FGSC A4 : AN1979, A. niger CBS 513.88 : An04g06070, A. niger ATCC 1015 : 214295-mRNA and Aspergillus terreus NIH2624 : ATET_04005	Unique	N/A	4	62.5
AFUA_4G11150	Putative integral membrane protease;ADAM family metalloprotease;predicted signal sequence for secretion	Unique	N/A	3	8.6
AFUA_4G11220	Ortholog(s) have xanthine dehydrogenase activity and role in purine base catabolic process	Unique	N/A	3	4.5
AFUA_4G11800	Putative secreted alkaline serine protease;cleaves human complement components C3, C4, and C5;predicted signal sequence for secretion;fibrinogen-binding	Unique	N/A	10	42.9
AFUA_4G13750	Putative penicillolysin/deuterolysin metalloprotease;predicted signal sequence for secretion	Unique	N/A	2	10
AFUA_4G14530	Putative theta class glutathione S-transferase	Unique	N/A	7	45.3
AFUA_4G14600	Has domain(s) with predicted ATP binding, phosphotransferase activity, alcohol group as acceptor activity and role in amino sugar metabolic process, peptidoglycan turnover	Unique	N/A	5	21.1
AFUA_5G02080	NADH-ubiquinone oxidoreductase with a role in oxidative phosphorylation;induced by exposure to artemisinin	Unique	N/A	6	33.2
AFUA_5G02140	Putative inositol polyphosphate phosphatase	Unique	N/A	3	5.2
AFUA_5G05700	Ortholog of A. fumigatus A1163 : AFUB_053240	Unique	N/A	3	14
AFUA_5G07360	Has domain(s) with predicted copper ion binding, primary amine oxidase activity, quinone binding activity and role in amine metabolic process, oxidation-reduction process	Unique	N/A	43	72.3
AFUA_5G08780	Putative cell wall glucanase;induced by exposure to artemisinin	Unique	N/A	3	6.1
AFUA_5G09140	Putative amidase;induced by growth on BSA as a sole nitrogen source	Unique	N/A	24	69.2
AFUA_5G09580	Conidial hydrophobin;conidial surface associated;required for formation of the rodlet layer of conidia;transcript downregulated in response to voriconazole;induced during biofilm growth	Unique	N/A	5	42.1
AFUA_5G10220	Has domain(s) with predicted nucleotide binding, oxidoreductase activity, transferase activity, transferring acyl groups other than amino-acyl groups, zinc ion binding activity	Unique	N/A	4	18.9
AFUA_5G13800	Has domain(s) with predicted FMN binding, oxidoreductase activity and role in oxidation-reduction process	Unique	N/A	11	60.5
AFUA_6G07710	Has domain(s) with predicted role in transmembrane transport and mitochondrial inner membrane localization	Unique	N/A	5	26.6
AFUA_6G07855	Ortholog of A. nidulans FGSC A4 : AN1941, A. niger CBS 513.88 : An11g02730, N. fischeri NRRL 181 : NFIA_053540, Aspergillus flavus NRRL 3357 : AFL2T_02810 and A. clavatus NRRL 1 : ACLA_082730	Unique	N/A	2	14.9
AFUA_6G07910	(PH domain protein;transcript induced by exposure to human airway epithelial cells	Unique	N/A	12	39
AFUA_6G08700	Putative beta glucosidase	Unique	N/A	32	53.5
AFUA_6G09210	Has domain(s) with predicted NAD+ binding, hydrolase activity, acting on carbon-nitrogen (but not peptide) bonds, in linear amides, zinc ion binding activity and role in chromatin	Unique	N/A	6	34.6
AFUA_6G10880	Putative acyl-CoA dehydrogenase;transcript up-regulated in conidia exposed to neutrophils	Unique	N/A	4	15.8
AFUA_6G11420	Ortholog of A. nidulans FGSC A4 : AN6205, A. niger CBS 513.88 : An02g13310, An08g07320, A. oryzae RIB40 : AO090010000327, AO090103000241, AO090023000470 and A. niger ATCC 1015 : 37520-mRNA	Unique	N/A	20	51.5
AFUA_6G12060	Putative monooxygenase (FAD);member of the fumiquinazoline biosynthetic cluster	Unique	N/A	12	49.8
AFUA_6G12280	Has domain(s) with predicted protein transporter activity, role in protein transport and mitochondrial inner membrane localization	Unique	N/A	4	34
AFUA_6G12450	Putative heat shock protein	Unique	N/A	2	22.2
AFUA_6G13270	Putative beta-1,3-glucanase;highly expressed in biofilm	Unique	N/A	10	28.6
AFUA_6G14470	Ortholog of A. nidulans FGSC A4 : AN5353, A. niger CBS 513.88 : An02g05680, A. oryzae RIB40 : AO090103000108, Aspergillus carbonarius ITEM 5010 : Acar5010_402230 and N. fischeri NRRL 181 : NFIA_0	Unique	N/A	4	25.2
AFUA_7G01060	Ortholog of A. nidulans FGSC A4 : AN7836, A. oryzae RIB40 : AO090003000833, N. fischeri NRRL 181 : NFIA_113770, Aspergillus flavus NRRL 3357 : AFL2T_02186 and Aspergillus terreus NIH2624 : ATET_0	Unique	N/A	16	57.4
AFUA_7G01690	Putative acetamidase;transcript up-regulated in conidia exposed to neutrophils	Unique	N/A	8	20.4
AFUA_7G01980	Has domain(s) with predicted nucleotide binding, oxidoreductase activity, zinc ion binding activity and role in oxidation-reduction process	Unique	N/A	11	54
AFUA_7G02010	Has domain(s) with predicted heme binding activity	Unique	N/A	23	67.9
AFUA_7G04180	Copper amine oxidase;predicted gene pair with AFUA_A_3G00680	Unique	N/A	25	50.6
AFUA_7G04290	Putative amino acid permease;transcript up-regulated in conidia exposed to neutrophils and by growth on BSA as a sole nitrogen source	Unique	N/A	8	14.6
AFUA_7G05160	Has domain(s) with predicted fumarylacetoacetase activity and role in aromatic amino acid family metabolic process	Unique	N/A	10	51.6
AFUA_7G05610	Has domain(s) with predicted cation binding, hydrolase activity, hydrolyzing O-glycosyl compounds activity and role in carbohydrate metabolic process	Unique	N/A	15	47.4
AFUA_8G00230	Non-heme Fe(II) and alpha-ketoglutarate-dependent dioxygenase;phytanoyl-CoA dioxygenase family protein;catalyses the conversion of fumitremorgin B to verruculogen	Unique	N/A	19	72.2
AFUA_8G01410	Putative chitinase with a predicted role in the degradation and recycling of fungal chitin during autolysis;N-terminal signal peptide that targets to the secretory pathway	Unique	N/A	14	59.8
AFUA_8G02550	Putative MFS peptide transporter;induced by growth on BSA as a sole nitrogen source	Unique	N/A	12	23.2
AFUA_8G04100	Putative N-acetylglucosamine-6-phosphate deacetylase;predicted gene pair with AFUA_A_1G00450;transcript up-regulated in conidia exposed to neutrophils	Unique	N/A	14	60.9
AFUA_8G05000	Ortholog(s) have bis(5-nucleosyl)-tetraphosphatase (asymmetrical) activity, role in nucleotide metabolic process and cytoplasm, nucleus localization	Unique	N/A	3	22.2
AFUA_8G06700	Putative annexin;calcium induced	Unique	N/A	4	12.3
AFUA_8G07080	Putative secreted metalloprotease;allergen Asp f 5;predicted signal sequence for secretion;expression is dependent on PrtT;transcript induced by growth on hydrogen peroxide	Unique	N/A	16	41.5
AFUA_6G13990	Has domain(s) with predicted transferase activity, transferring acyl groups other than amino-acyl groups activity	Unique	N/A	9	29.2
AFUA_6G13760	Putative alpha-1,2-mannosidase subfamily protein;transcript up-regulated in hyphae upon exposure to neutrophils	Unique	N/A	14	26.8
AFUA_2G04480	Has domain(s) with predicted hydrolase activity, hydrolyzing O-glycosyl compounds activity and role in carbohydrate metabolic process	Unique	N/A	6	22.6
AFUA_2G17550	pigment biosynthesis protein Ayg1	Unique	N/A	1	7.4
AFUA_3G01180	Has domain(s) with predicted oxidoreductase activity and role in oxidation-reduction process	Unique	N/A	13	48.3
AFUA_5G02610	Has domain(s) with predicted electron carrier activity, heme binding, oxidoreductase activity, acting on paired donors, with incorporation or reduction of molecular oxygen activity	Unique	N/A	4	18.9
AFUA_5G02630	Ortholog of N. fischeri NRRL 181 : NFIA_039450, A. clavatus NRRL 1 : ACLA_002530, Aspergillus terreus NIH2624 : ATET_09232 and A. fumigatus A1163 : AFUB_051160	Unique	N/A	8	51.8
AFUA_5G02780	Putative mitochondrial nicotinamide nucleotide transhydrogenase subunit;transcript up-regulated in conidia exposed to neutrophils	Unique	N/A	17	20.5
AFUA_6G09200	Has domain(s) with predicted FMN binding, oxidoreductase activity and role in oxidation-reduction process	Unique	N/A	7	46.6
AFUA_3G03450	PDA-like cytochrome P450 monooxygenase , putative	Unique	N/A	6	21.5
AFUA_6G12090	HET-domain protein;member of the fumiquinazoline biosynthetic cluster	Unique	N/A	7	19.7
AFUA_7G01710	Ortholog of A. nidulans FGSC A4 : AN9130, A. niger CBS 513.88 : An12g01000, A. oryzae RIB40 : AO090038000540, A. niger ATCC 1015 : 43664-mRNA and Aspergillus terreus NIH2624 : ATET_01787	Unique	N/A	9	20.3
AFUA_6G00770	Putative extracellular arabinanase;transcript downregulated in response to voriconazole	Unique	N/A	8	38.7
AFUA_6G06520	Ortholog(s) have role in hypotonic response and barrier septum localization	-1.00737	0.00882379	25	36.8
AFUA_7G02550	Xylitol dehydrogenase similar to xdhA	-1.01071	0.00169652	17	58.6
AFUA_5G09640	Ortholog of A. nidulans FGSC A4 : AN8797, A. niger CBS 513.88 : An07g03220, A. oryzae RIB40 : AO090020000593, A. niger ATCC 1015 : 209757-mRNA and Aspergillus terreus NIH2624 : ATET_06487	-1.01236	6.70874e-06	26	71.3
AFUA_5G08990	Ortholog of A. nidulans FGSC A4 : AN4680, A. niger CBS 513.88 : An07g04160, A. oryzae RIB40 : AO090020000471, A. niger ATCC 1015 : 200174-mRNA and Aspergillus terreus NIH2624 : ATET_06567	-1.01396	0.0487973	9	35.7
AFUA_3G04020	Ortholog of A. nidulans FGSC A4 : AN12386, A. oryzae RIB40 : AO090124000070, A. niger ATCC 1015 : 191450-mRNA, Aspergillus carbonarius ITEM 5010 : Acar5010_168494 and N. fischeri NRRL 181 : NFIA	-1.01518	0.044252	3	20.1
AFUA_1G09550	Ortholog(s) have dynein complex localization	-1.01568	0.00121217	5	47.6
AFUA_4G08880	Ortholog(s) have glucose-6-phosphate 1-epimerase activity and cytoplasm, nucleus localization	-1.01614	0.0168645	22	90.9
AFUA_2G16820	Putative curved DNA-binding protein	-1.01626	1.44683e-05	31	70.4
AFUA_6G05150	Ortholog of A. niger CBS 513.88 : An15g00140, A. oryzae RIB40 : AO090701000021, A. niger ATCC 1015 : 200428-mRNA, N. fischeri NRRL 181 : NFIA_051720 and Aspergillus flavus NRRL 335	-1.01945	0.0100145	27	54
AFUA_6G04920	Putative NAD-dependent formate dehydrogenase;protein more abundant in conidia than mycelia;transcript up-regulated in conidia exposed to neutrophils;protein induced by heat shock	-1.025	0.0104004	32	70.6
AFUA_2G11060	Putative acylCoA binding family protein	-1.02633	0.00157593	13	70.3
AFUA_4G07130	Diphosphomevalonate decarboxylase;SrbA-regulated during hypoxia	-1.036	0.00129605	27	86.1
AFUA_3G03020	Putative phosphoglucomutase	-1.0468	0.000882868	25	64.5
AFUA_4G08610	Putative calcium homeostasis protein regucalcin	-1.04943	0.00779509	17	67.6
AFUA_8G00850	Ortholog(s) have dihydroorotase activity and role in de novo pyrimidine base biosynthetic process, pyrimidine nucleotide biosynthetic process	-1.05395	0.00631869	19	79.6
AFUA_1G13490	Putative spermidine synthase;protein induced by hydrogen peroxide	-1.05411	0.000848893	23	89.8
AFUA_3G06040	Has domain(s) with predicted acyl-CoA dehydrogenase activity, flavin adenine dinucleotide binding activity and role in oxidation-reduction process	-1.0574	0.000464498	12	47.8
AFUA_1G01680	Branched-chain amino acid aminotransferase;induced by growth on BSA as a sole nitrogen source	-1.05763	0.00528577	22	66.5
AFUA_2G03030	Putative pre-mRNA splicing factor;intein-containing protein, inteins are protein intervening sequences that can self-excise through protein splicing	-1.07001	0.00581756	32	13.1
AFUA_3G06260	Ortholog(s) have multi-eIF complex localization	-1.07231	0.0105413	9	69.3
AFUA_6G12500	Has domain(s) with predicted oxidoreductase activity and role in cell redox homeostasis	-1.0725	0.00499806	14	63.2
AFUA_3G07000	Ortholog of A. fumigatus A1163 : AFUB_042060	-1.08051	0.000410576	2	28.4
AFUA_4G03720	conserved hypothetical protein	-1.08661	0.00774778	1	9.1
AFUA_6G04430	Ortholog(s) have oxidoreductase activity, acting on single donors with incorporation of molecular oxygen, incorporation of two atoms of oxygen activity and role in L-methionine salvage from methylthioadenosine	-1.0905	0.00416036	13	65.4
AFUA_2G02050	Putative peptidyl-prolyl cis-trans isomerase	-1.0979	0.00448644	2	10.6
AFUA_1G14530	General amidase;induced by growth on BSA as a sole nitrogen source	-1.10766	0.000876718	30	67.4
AFUA_6G12660	40S ribosomal protein S10b;protein level decreases upon heat shock	-1.11167	0.00439065	7	41.9
AFUA_7G06610	Has domain(s) with predicted catalytic activity and role in metabolic process	-1.1142	0.0479257	7	35.4
AFUA_1G10460	Ortholog of N. fischeri NRRL 181 : NFIA_015190 and A. clavatus NRRL 1 : ACLA_025070	-1.11461	0.00472686	4	33.6
AFUA_1G12570	Ortholog(s) have ribosome localization	-1.12029	0.00169751	16	36.7
AFUA_6G10620	Ortholog of A. nidulans FGSC A4 : AN2439/sldB, A. niger CBS 513.88 : An11g00480, A. oryzae RIB40 : AO090023000208, A. niger ATCC 1015 : 38727-mRNA and Aspergillus terreus NIH2624 : ATET_02373	-1.1232	0.00242883	13	61.1
AFUA_1G03620	Has domain(s) with predicted oxidoreductase activity, acting on the aldehyde or oxo group of donors, NAD or NADP as acceptor activity and role in oxidation-reduction process	-1.1249	0.000892663	17	55.3
AFUA_3G01530	Putative phospholipase C	-1.12632	0.00282358	14	49
AFUA_6G09000	Ortholog(s) have methylated histone residue binding activity and role in negative regulation of transcription from RNA polymerase II promoter	-1.14271	0.00207831	13	19.5
AFUA_8G00460	Has domain(s) with predicted aminopeptidase activity, metalloexopeptidase activity, zinc ion binding activity and role in cellular process, proteolysis	-1.15245	0.0454814	6	32
AFUA_2G04520	Has domain(s) with predicted metal ion binding, oxidoreductase activity and role in oxidation-reduction process	-1.15308	0.000945293	26	64.8
AFUA_3G05550	Ortholog of A. nidulans FGSC A4 : AN3449, A. niger CBS 513.88 : An11g11090, A. oryzae RIB40 : AO090020000027, A. niger ATCC 1015 : 53103-mRNA and Aspergillus terreus NIH2624 : ATET_08980	-1.15322	0.00503513	14	56.3
AFUA_3G09800	Has domain(s) with predicted metal ion binding activity	-1.15798	0.0189021	10	70.2
AFUA_2G08790	Putative zinc carboxypeptidase;predicted signal sequence for secretion;induced by growth on BSA as a sole nitrogen source	-1.16242	0.0014198	10	21.8
AFUA_3G00900	Putative alpha-amylase;transcript up-regulated in conidia exposed to neutrophils;transcript induced by exposure to human airway epithelial cells;preferentially expressed at neutral pH	-1.16551	0.0199707	13	41.7
AFUA_4G04300	Ortholog(s) have pyridoxal phosphate binding activity	-1.16901	0.000544827	13	54.2
AFUA_3G02250	Has domain(s) with predicted catalytic activity, coenzyme binding, nucleotide binding activity and role in cellular metabolic process	-1.17116	0.00399257	13	58.7
AFUA_3G10650	Has domain(s) with predicted peptidase activity and role in proteolysis	-1.17176	0.0032756	28	40.6
AFUA_2G10620	Has domain(s) with predicted ATP binding, protein serine/threonine kinase activity and role in protein phosphorylation	-1.17798	0.0413945	13	27.9
AFUA_3G05450	Putative glutamate carboxypeptidase	-1.18624	0.00552298	36	79.9
AFUA_6G10610	Putative ribose 5-phosphate isomerase A	-1.19021	0.000238842	17	71
AFUA_6G07940	Putative lactoylglutathione lyase	-1.19153	0.000717708	28	87.7
AFUA_5G03500	Has domain(s) with predicted carbohydrate binding, hydrolase activity, hydrolyzing O-glycosyl compounds activity and role in carbohydrate metabolic process	-1.19204	0.00178063	36	52.7
AFUA_1G16190	Cell wall glucanase;allergen Asp f 9;predicted GPI-anchor;binds specifically to IgE antibodies in the sera of allergic bronchopulmonary aspergillosis (ABPA) patients	-1.19228	0.00354745	13	52.9
AFUA_4G12240	Has domain(s) with predicted hydrolase activity, acting on carbon-nitrogen (but not peptide) bonds activity and role in nitrogen compound metabolic process	-1.19645	0.00225044	14	79.2
AFUA_5G12460	Putative 2-amino-3-carboxymuconate-6-semialdehyde decarboxylase	-1.20553	0.00243437	24	74.9
AFUA_2G01400	oxidoreductase, short-chain dehydrogenase/reductase family, putative	-1.20704	0.0311201	2	7.6
AFUA_1G03710	Has domain(s) with predicted DNA binding, zinc ion binding activity and intracellular localization	-1.20829	0.00455037	8	24.9
AFUA_2G13270	Has domain(s) with predicted nucleotide binding, oxidoreductase activity, transferase activity, transferring acyl groups other than amino-acyl groups, zinc ion binding activity	-1.2107	0.0030771	19	66.3
AFUA_8G05600	Ortholog of A. nidulans FGSC A4 : AN1549, A. niger CBS 513.88 : An16g07080, A. oryzae RIB40 : AO090005000583, A. niger ATCC 1015 : 205017-mRNA and Aspergillus carbonarius ITEM 5010 : Acar5010_206	-1.21397	0.0117187	3	44.6
AFUA_7G02180	Ortholog(s) have UDP-N-acetylglucosamine diphosphorylase activity, role in UDP-N-acetylglucosamine biosynthetic process and cytoplasm, nucleus localization	-1.22053	0.000277268	39	81.7
AFUA_Mt00120	Ortholog(s) have cytochrome-c oxidase activity, role in aerobic respiration, mitochondrial electron transport, cytochrome c to oxygen and mitochondrial respiratory chain complex IV localization	-1.22115	0.00251495	3	14.6
AFUA_6G13330	Putative RNA binding protein of unknown function;conidia-enriched protein;transcript up-regulated in conidia exposed to neutrophils	-1.22245	0.00232383	5	76.8
AFUA_3G11480	Putative enoyl-CoA hydratase	-1.22812	0.000364847	16	64.9
AFUA_6G09305	Ortholog of Aspergillus fumigatus A1163 : AFUB_092810	-1.22949	0.00506932	2	6.5
AFUA_6G12250	Has domain(s) with predicted CoA-transferase activity and role in ketone body catabolic process	-1.23173	0.0101786	25	66.4
AFUA_5G11040	Ortholog(s) have pantoate-beta-alanine ligase activity, role in pantothenate biosynthetic process and cytoplasm, nucleus localization	-1.23221	0.00200883	19	56.7
AFUA_2G03010	Putative cytochrome C subunit Vb;hypoxia induced protein	-1.233	0.0194012	7	67
AFUA_3G01070	Has domain(s) with predicted oxidoreductase activity and role in metabolic process	-1.23416	0.00694087	12	44.1
AFUA_5G13940	Has domain(s) with predicted D-amino-acid oxidase activity, nucleotide binding activity and role in oxidation-reduction process	-1.23809	0.00177567	12	52.3
AFUA_2G01840	Ortholog(s) have cytoplasm, nucleus localization	-1.24459	0.00172681	17	80.1
AFUA_1G14200	Putative mitochondrial processing peptidase beta subunit;induced by gliotoxin exposure	-1.25039	0.000308619	33	74.5
AFUA_6G04040	Ortholog(s) have dodecenoyl-CoA delta-isomerase activity, role in fatty acid beta-oxidation and peroxisome localization	-1.25413	0.00999187	9	38.5
AFUA_2G10230	Putative inositol oxygenase	-1.26017	0.0383942	8	45.7
AFUA_5G09840	D-xylulokinase similar to xkiA	-1.26187	0.0012916	22	43.1
AFUA_4G10950	Putative 3-ketoacyl-coA thiolase peroxisomal A precursor with a predicted role in beta oxidation of fatty acids;transcript up-regulated in conidia exposed to neutrophils	-1.26222	0.000960215	22	74.5
AFUA_5G08050	Putative aminopeptidase P	-1.26711	0.00107098	35	67.6
AFUA_6G05210	Putative NAD-dependent malate dehydrogenase with a predicted role in the citric acid cycle;transcript up-regulated in conidia exposed to neutrophils;phoB-regulated	-1.27411	0.000193915	35	92.4
AFUA_1G15390	Ortholog of A. nidulans FGSC A4 : AN0879, A. niger CBS 513.88 : An01g13680, A. oryzae RIB40 : AO090005001176, A. niger ATCC 1015 : 55240-mRNA and Aspergillus carbonarius ITEM 5010 : Acar5010_207975	-1.27578	0.000781715	8	37.8
AFUA_1G02330	Ortholog of A. nidulans FGSC A4 : AN0335, A. niger CBS 513.88 : An01g05850, A. niger ATCC 1015 : 205986-mRNA and Aspergillus terreus NIH2624 : ATET_04860	-1.28136	0.00163314	5	24
AFUA_6G02030	Transcript up-regulated in conidia exposed to neutrophils	-1.28382	0.00364993	17	55.6
AFUA_2G13010	Putative cytochrome c oxidase polypeptide;protein level decreases upon heat shock;hypoxia induced protein	-1.28603	0.00097066	6	70.3
AFUA_4G10710	Ortholog(s) have SNAP receptor activity and role in Golgi to vacuole transport, intra-Golgi vesicle-mediated transport, vacuole fusion, non-autophagic, vesicle fusion	-1.29829	0.0400815	14	48.7
AFUA_5G10540	Ortholog(s) have 1,4-alpha-glucan branching enzyme activity, role in glycogen biosynthetic process and cytoplasm localization	-1.29836	0.000285258	41	64
AFUA_3G12850	Has domain(s) with predicted acid-amino acid ligase activity and role in post-translational protein modification	-1.299	0.00259984	6	41
AFUA_1G08980	UPF0160 domain protein	-1.30202	0.00143765	24	90.9
AFUA_1G15250	Ortholog of A. nidulans FGSC A4 : AN0861, A. oryzae RIB40 : AO090005001206, A. niger ATCC 1015 : 51725-mRNA and Aspergillus terreus NIH2624 : ATET_00827	-1.3021	0.00724989	6	25.8
AFUA_5G11230	Ras family GTPase protein	-1.30697	0.00537259	12	68.5
AFUA_3G07810	Succinate dehydrogenase flavoprotein subunit;role in the citric acid cycle;up-regulated in conidia exposed to neutrophils and during conidial germination	-1.30932	0.00241049	39	71.9
AFUA_4G06930	Has domain(s) with predicted aminopeptidase activity, metalloexopeptidase activity and role in cellular process, proteolysis	-1.31003	0.000826659	12	36.8
AFUA_1G10320	Ortholog of A. nidulans FGSC A4 : AN1249, A. niger CBS 513.88 : An08g02220, A. oryzae RIB40 : AO090038000398, A. niger ATCC 1015 : 52779-mRNA and Aspergillus terreus NIH2624 : ATET_00221	-1.31275	0.00779924	3	4.6
AFUA_8G04090	Putative choline oxidase	-1.31554	0.00133347	36	78.8
AFUA_6G02760	Has domain(s) with predicted catalytic activity, coenzyme binding, nucleotide binding activity and role in cellular metabolic process	-1.31788	0.00291649	9	40.8
AFUA_2G05760	Has domain(s) with predicted transferase activity, transferring acyl groups other than amino-acyl groups activity and role in fatty acid biosynthetic process	-1.31831	0.00652422	4	16.5
AFUA_4G05830	Protein of unknown function;induced by hydrogen peroxide;transcript induced by exposure to human airway epithelial cells	-1.31989	0.00220576	23	65.6
AFUA_8G00550	Putative methyl transferase;member of the pseurotin A gene cluster;conidia-enriched protein;hypoxia induced protein	-1.32543	0.0105334	29	79.7
AFUA_5G03740	Putative isopenicillin N-CoA epimerase;transcript up-regulated in conidia exposed to neutrophils	-1.32627	0.00798874	15	48.4
AFUA_2G13530	Putative translation elongation factor EF-2 subunit;protein abundant in conidia;protein induced by heat shock	-1.32775	0.0142696	67	77.6
AFUA_6G01790	Ortholog of A. nidulans FGSC A4 : AN8599, N. fischeri NRRL 181 : NFIA_047950, A. clavatus NRRL 1 : ACLA_098930 and A. fumigatus A1163 : AFUB_096560	-1.33136	0.00078891	13	61.7
AFUA_3G02240	Has domain(s) with predicted carboxy-lyase activity, pyridoxal phosphate binding activity and role in cellular amino acid metabolic process	-1.3324	0.00216681	26	55.3
AFUA_1G16480	Has domain(s) with predicted acid phosphatase activity	-1.33498	0.000747379	25	74.4
AFUA_3G08960	Has domain(s) with predicted epoxide hydrolase activity, role in response to toxin and membrane localization	-1.33513	0.000497187	13	44.9
AFUA_5G11430	Putative quinone oxidoreductase;conidia-enriched protein;hypoxia repressed protein	-1.34547	0.000386363	25	71.5
AFUA_4G07220	Has domain(s) with predicted RNA binding activity	-1.34897	0.0452847	11	27.6
AFUA_2G00220	Putative aminopeptidase;predicted signal sequence for secretion;induced by growth on BSA as a sole nitrogen source	-1.34939	0.00121145	19	62
AFUA_6G14340	Has domain(s) with predicted UDP-N-acetylmuramate dehydrogenase activity, flavin adenine dinucleotide binding activity and role in oxidation-reduction process	-1.35	0.0299354	14	43.7
AFUA_1G09900	Ortholog(s) have alpha-N-arabinofuranosidase activity and role in pectin catabolic process	-1.35623	0.00423372	12	36.2
AFUA_3G12270	Putative glutathione peroxidase;peroxiredoxin;transcript upregulated in hyphae exposed to neutrophils	-1.35764	0.00425725	14	43.8
AFUA_4G10550	Ortholog of A. nidulans FGSC A4 : AN1983, A. niger CBS 513.88 : An04g06120, A. niger ATCC 1015 : 214286-mRNA	-1.36366	0.00295011	8	13.4
AFUA_6G07280	Putative ABC transporter family protein;transcript downregulated in response to amphotericin B;transcript up-regulated in conidia exposed to neutrophils	-1.36376	0.00396788	15	22.1
AFUA_4G03900	Putative multifunctional beta-oxidation protein	-1.36546	7.40514e-05	50	71.6
AFUA_6G09310	Putative family 18 Class V chitinase	-1.37176	0.00768827	12	27.4
AFUA_5G03110	Ortholog of A. nidulans FGSC A4 : AN11053, A. niger CBS 513.88 : An09g05280, An01g14890, A. oryzae RIB40 : AO090701000457, AO090102000514 and A. niger ATCC 1015 : 188240-mRNA, 35383-mRNA	-1.37909	0.00588539	14	48.1
AFUA_6G11680	Has domain(s) with predicted catalytic activity, magnesium ion binding, thiamine pyrophosphate binding activity	-1.3839	0.000347307	22	52.6
AFUA_4G13170	G-protein complex beta subunit;conidia-enriched protein;immunoreactive	-1.38418	0.000829094	32	92.7
AFUA_4G00370	General amidase;induced by growth on BSA as a sole nitrogen source	-1.39567	0.000585767	3	3.7
AFUA_1G17120	Elongation factor 1 gamma;induction in response to hydrogen peroxide Yap1-dependent	-1.39587	0.00737655	11	58.6
AFUA_5G06160	Has domain(s) with predicted 1-(5-phosphoribosyl)-5-[(5-phosphoribosylamino)methylideneamino]imidazole-4-carboxamide isomerase activity and role in histidine biosynthetic process	-1.39776	0.047482	5	25
AFUA_5G07170	Has domain(s) with predicted NAD binding, oxidoreductase activity, acting on the aldehyde or oxo group of donors, NAD or NADP as acceptor activity	-1.3978	0.000685862	18	74.5
AFUA_8G04570	Ortholog of A. nidulans FGSC A4 : AN1466, A. niger CBS 513.88 : An16g08410, A. oryzae RIB40 : AO090023000322, A. niger ATCC 1015 : 51275-mRNA and Aspergillus terreus NIH2624 : ATET_00081	-1.40187	0.00130672	21	45
AFUA_7G03970	Ortholog of A. nidulans FGSC A4 : AN4260, AN1493, A. fumigatus Af293 : AFUA_8g04890, A. niger CBS 513.88 : An16g07920, A. oryzae RIB40 : AO090005000652 and A. niger ATCC 1015 : 127602-mRNA, 19389	-1.40509	0.0129017	3	15.9
AFUA_3G10540	Has domain(s) with predicted nucleotide binding, oxidoreductase activity and role in oxidation-reduction process	-1.40678	0.000885405	17	62.3
AFUA_8G06850	Ortholog of A. nidulans FGSC A4 : AN12027, A. niger CBS 513.88 : An12g09650, A. oryzae RIB40 : AO090005000534, A. niger ATCC 1015 : 42031-mRNA and Aspergillus terreus NIH2624 : ATET_07296	-1.40679	0.000869763	31	81.3
AFUA_5G10280	Has domain(s) with predicted 3-hydroxyisobutyrate dehydrogenase activity, coenzyme binding, nucleotide binding, phosphogluconate dehydrogenase	-1.40771	0.00234283	18	67.8
AFUA_1G10710	Ortholog of A. nidulans FGSC A4 : AN1208, A. oryzae RIB40 : AO090038000349, A. niger ATCC 1015 : 175679-mRNA and Aspergillus terreus NIH2624 : ATET_00262	-1.41672	0.00140028	7	17.9
AFUA_5G11290	Has domain(s) with predicted D-amino-acid oxidase activity, nucleotide binding activity and role in oxidation-reduction process	-1.41805	0.00190176	23	73.1
AFUA_4G03321	Putative methyltransferase;conidia-enriched protein	-1.42255	0.0419249	5	35.7
AFUA_3G13440	Stomatin family protein;hypoxia induced protein	-1.42542	0.0128568	11	41.2
AFUA_1G09020	Ortholog(s) have nuclear periphery localization	-1.42547	0.000941139	20	74.9
AFUA_3G08630	Ortholog(s) have transcription coactivator activity, role in positive regulation of transcription from RNA polymerase II promoter and mitochondrion localization	-1.42713	0.0268949	3	22.7
AFUA_3G11690	Putative class II fructose-bisphosphate aldolase;immunoreactive protein;reacts with rabbit immunosera exposed to A. fumigatus conidia;hypoxia induced protein	-1.42819	0.0021623	27	67.2
AFUA_6G11210	3-oxoacyl-(acyl-carrier-protein) reductase with a predicted role in lipid and fatty acid synthesis;induced by exposure to artemisinin	-1.44287	0.0179442	11	43.7
AFUA_6G06800	Putative peptidase;predicted signal sequence for secretion;induced by growth on BSA as a sole nitrogen source	-1.44628	0.00156962	13	40.2
AFUA_5G10640	Ortholog(s) have tyrosine-tRNA ligase activity, role in tyrosyl-tRNA aminoacylation and cytoplasm, nucleus localization	-1.44901	0.00302256	17	51.9
AFUA_2G11190	Ortholog(s) have RNA polymerase II core binding, TFIIF-class binding transcription factor activity, chromatin binding activity	-1.45012	0.00315854	10	34.8
AFUA_1G07480	Coproporphyrinogen III oxidase with a predicted role in heme biosynthesis;protein levels increase in amphotericin B;reacts with rabbit immunosera exposed to conidia	-1.45504	0.000197412	24	56.4
AFUA_2G00730	Has domain(s) with predicted UDP-N-acetylmuramate dehydrogenase activity, flavin adenine dinucleotide binding activity and role in oxidation-reduction process	-1.46196	0.00118997	9	38.7
AFUA_1G09810	Has domain(s) with predicted RNA binding activity	-1.47161	0.00116781	10	59.9
AFUA_4G12320	Ortholog of A. nidulans FGSC A4 : AN3661, A. niger CBS 513.88 : An01g07625, A. niger ATCC 1015 : 172413-mRNA and Aspergillus terreus NIH2624 : ATET_03116	-1.479	0.00330544	5	20.9
AFUA_2G03590	Putative ribosomal protein S21e;transcript induced by exposure to human airway epithelial cells	-1.49046	0.0109519	6	63.6
AFUA_2G07520	Ortholog(s) have aminopeptidase activity, epoxide hydrolase activity, role in cellular lipid metabolic process, protein catabolic process and cytoplasm, nucleus localization	-1.49067	0.000229809	39	60.3
AFUA_2G01050	Ortholog(s) have protein transporter activity, unfolded protein binding activity and role in protein import into mitochondrial inner membrane	-1.49256	0.0254434	2	38.7
AFUA_2G03120	Putative cell wall glucanase;transcript induced by exposure to human airway epithelial cells	-1.49608	9.64532e-05	6	14.7
AFUA_6G12480	NGG1 interacting factor	-1.50558	0.0217024	17	67.6
AFUA_2G03110	Putative alkaline phosphatase, phoB-regulated	-1.50626	0.00191253	24	55.4
AFUA_5G03770	Has domain(s) with predicted hydrolase activity and role in metabolic process	-1.51248	0.000166123	14	57.4
AFUA_4G06830	Ortholog(s) have SUMO ligase activity, role in mitotic spindle elongation, protein sumoylation and condensed nuclear chromosome localization	-1.51367	0.0497061	7	54.7
AFUA_4G08170	Putative succinate-semialdehyde dehydrogenase	-1.52035	6.08062e-05	20	58.9
AFUA_1G13160	Putative geranylgeranyl diphosphate synthase	-1.52289	0.0222826	8	33.9
AFUA_5G07330	Putative carboxypeptidase S1;predicted signal sequence for secretion	-1.53345	0.002943	10	29
AFUA_4G08600	Putative aldehyde dehydrogenase (NAD(P)+)	-1.54137	0.000135484	46	80.7
AFUA_6G06870	Ortholog(s) have protein serine/threonine kinase activity and role in cell morphogenesis, cytokinesis, endocytosis, protein phosphorylation, response to glucose stimulus	-1.54244	0.00491974	22	44.9
AFUA_4G10940	Ortholog of S. cerevisiae : YER010C, A. nidulans FGSC A4 : AN10700, A. niger CBS 513.88 : An04g05730, A. oryzae RIB40 : AO090003001122 and A. niger ATCC 1015 : 51189-mRNA	-1.54627	0.0150964	7	36.5
AFUA_2G07500	Putative prolidase;transcript induced by exposure to human airway epithelial cells;induced by growth on BSA as a sole nitrogen source	-1.56293	0.000569779	35	75
AFUA_5G03990	Vacuolar aspartyl aminopeptidase;induced by growth on BSA as a sole nitrogen source	-1.57587	0.000249428	23	55
AFUA_5G12480	Has domain(s) with predicted nucleotide binding, oxidoreductase activity and role in oxidation-reduction process	-1.58366	0.0030223	10	53.8
AFUA_4G09900	Ortholog(s) have role in fungal-type cell wall organization and cytoplasm, nucleus localization	-1.58822	0.00119374	5	76.5
AFUA_4G02980	Has domain(s) with predicted N-acetyltransferase activity and role in metabolic process	-1.5919	0.000264343	10	58.5
AFUA_8G01360	Has domain(s) with predicted carbon-nitrogen ligase activity, with glutamine as amido-N-donor activity	-1.59228	0.000301155	13	40.5
AFUA_5G08890	Putative homoaconitase;transcript highly induced during conidial germination;transcript slightly downregulated during infection of mouse tissues;hypoxia induced protein	-1.5933	0.0456545	13	28.4
AFUA_2G05085	Has domain(s) with predicted N-acetyltransferase activity and role in metabolic process	-1.59971	0.00167315	13	65.8
AFUA_3G13620	Ortholog of A. niger CBS 513.88 : An11g03810, A. oryzae RIB40 : AO090023000589, A. niger ATCC 1015 : 38979-mRNA, N. fischeri NRRL 181 : NFIA_063740, NFIA_095150 and A. clavatus NRRL 1 : ACLA_017850	-1.60542	0.0229303	5	57.5
AFUA_3G00680	copper amine oxidase	-1.60739	0.000516639	1	1.8
AFUA_1G14630	Ortholog(s) have tRNA guanylyltransferase activity, role in tRNA modification and cytoplasm, nucleus localization	-1.61194	0.0125419	4	17.4
AFUA_4G12450	Putative PH domain protein;conserved lysine-rich protein;Yap1-dependent induction in response to hydrogen peroxide;hypoxia repressed protein	-1.61293	0.00354627	39	59.8
AFUA_2G02530	Ortholog(s) have cytoplasm, nucleus localization	-1.61854	0.0267242	9	29.2
AFUA_2G16380	Has domain(s) with predicted nucleotide binding, oxidoreductase activity	-1.62098	0.0013655	12	40.9
AFUA_1G09500	Ortholog(s) have phosphatidylinositol binding, ubiquitin binding, ubiquitin-protein ligase activity	-1.62172	0.00906238	12	15.5
AFUA_4G10930	Putative N-acetyltransferase superfamily protein	-1.62748	0.00255105	10	41.6
AFUA_1G13380	Ortholog of S. cerevisiae : DCG1, A. nidulans FGSC A4 : AN10110, A. niger CBS 513.88 : An08g06450, A. oryzae RIB40 : AO090012000541 and A. niger ATCC 1015 : 38203-mRNA	-1.63458	0.0146739	5	38
AFUA_3G15060	Ortholog of A. nidulans FGSC A4 : AN7780, A. niger CBS 513.88 : An09g03330, A. oryzae RIB40 : AO090701000176, A. niger ATCC 1015 : 188691-mRNA and Aspergillus terreus NIH2624 : ATET_07463	-1.63624	0.0214501	2	15
AFUA_1G15200	Has domain(s) with predicted ATP binding activity	-1.63721	0.00107006	20	31.4
AFUA_5G08270	Putative HAD superfamily hydrolase;hypoxia repressed protein	-1.65282	0.00126148	27	91.8
AFUA_1G05580	Has domain(s) with predicted transferase activity, transferring glycosyl groups activity	-1.66907	0.00294486	11	22.3
AFUA_1G02890	Has domain(s) with predicted dUTP diphosphatase activity and role in dUTP metabolic process	-1.67229	0.000900366	11	52
AFUA_7G04020	Ortholog of A. niger CBS 513.88 : An13g00480, N. fischeri NRRL 181 : NFIA_024980, A. clavatus NRRL 1 : ACLA_005710, Aspergillus terreus NIH2624 : ATET_04283 and A. fumigatus A1163 : AFUB_089550	-1.67319	0.0252962	12	43.4
AFUA_4G08240	Putative zinc-containing alcohol dehydrogenase;conidia-enriched protein;transcript up-regulated in conidia exposed to neutrophils	-1.67854	0.00295526	10	46.8
AFUA_4G04410	Immunoreactive protein;has predicted 3-hydroxyacyl-CoA dehydrogenase activity, coenzyme binding, nucleotide binding activity and a putative role in fatty acid metabolism	-1.69449	0.000131248	19	69.5
AFUA_8G01100	Has domain(s) with predicted alpha-galactosidase activity and role in carbohydrate metabolic process	-1.69712	0.00632179	13	34.9
AFUA_4G11310	Fructose-1,6-bisphosphatase	-1.70122	0.00756576	29	79.6
AFUA_3G00270	Cell wall glucanase;predicted glycophosphatidylinositol (GPI)-anchor;secreted protein	-1.70178	0.000117589	10	27.4
AFUA_6G07370	Ortholog of A. nidulans FGSC A4 : AN5204, A. niger CBS 513.88 : An07g09060, A. oryzae RIB40 : AO090005001564, N. fischeri NRRL 181 : NFIA_053050 and Aspergillus flavus NRRL 3357 : AFL2T_01458	-1.71081	0.00069037	9	25.9
AFUA_6G03590	Methylcitrate synthase;catalyses the condensation of propionyl-CoA and oxaloacetate to methylcitrate;conidia-enriched protein;mutants killed more readily by alveolar macrophages	-1.71335	0.00343254	29	66.5
AFUA_2G09650	Aspartate transaminase;induced by L-tyrosine;transcript up-regulated in conidia exposed to neutrophils	-1.71477	0.000119731	31	73.1
AFUA_7G04080	3-ketoacyl-CoA thiolase;transcript induced by exposure to human airway epithelial cells	-1.71858	3.66009e-05	15	46.8
AFUA_2G10960	Putative alcohol dehydrogenase	-1.72478	0.000149069	10	44.2
AFUA_4G09030	Putative aminopeptidase;conidia-enriched protein;protein induced by heat shock;transcript induced by exposure to human airway epithelial cells;induced by gliotoxin exposure	-1.72592	0.000101122	68	69.9
AFUA_2G00830	Has domain(s) with predicted nucleotide binding, oxidoreductase activity and role in oxidation-reduction process	-1.73057	0.00401089	12	42.2
AFUA_2G12450	Putative hydroxymethylglutaryl-CoA lyase;transcript up-regulated in conidia exposed to neutrophils	-1.73416	0.00016887	15	71.2
AFUA_3G06890	Has domain(s) with predicted nucleic acid binding, nucleotide binding activity	-1.73801	0.00218811	3	8.6
AFUA_2G04620	Hsp70 chaperone;protein enriched in dormant conidia	-1.73906	4.81759e-07	37	54.2
AFUA_4G12880	Transcript up-regulated in conidia exposed to neutrophils	-1.7407	0.00100599	12	46
AFUA_6G08155	Has domain(s) with predicted role in proteolysis	-1.75044	0.00112003	10	48.6
AFUA_3G07150	Putative succinate-semialdehyde dehydrogenase;hypoxia repressed protein	-1.75561	0.000451092	41	84.4
AFUA_2G16830	Ortholog of A. nidulans FGSC A4 : AN7298, A. niger CBS 513.88 : An04g08900, A. oryzae RIB40 : AO090001000632, AO090102000137, A. niger ATCC 1015 : 194767-mRNA and Aspergillus	-1.75607	0.000477072	17	70.3
AFUA_8G00910	Ortholog of A. nidulans FGSC A4 : AN9159, A. niger CBS 513.88 : An03g01180, A. oryzae RIB40 : AO090010000069, A. niger ATCC 1015 : 51373-mRNA and Aspergillus terreus NIH2624 : ATET_08648	-1.766	0.0374663	3	19.2
AFUA_8G02730	Ortholog(s) have cytoplasm, ribosome localization	-1.76672	0.00218143	14	72.2
AFUA_4G12870	Putative methylmalonate-semialdehyde dehydrogenase;transcript up-regulated in conidia exposed to neutrophils	-1.7756	0.000201317	33	58.8
AFUA_4G11080	Putative acetyl-coenzyme A synthetase with a predicted role in acetate metabolism;transcript up-regulated in conidia exposed to neutrophils;protein induced by heat shock;hypoxia repressed	-1.78521	0.00022003	47	68.8
AFUA_6G12940	Has domain(s) with predicted hydrolase activity	-1.81754	0.00732084	13	54.6
AFUA_6G08510	Putative cell wall biosynthesis protein	-1.84927	0.000130888	6	30.5
AFUA_3G11280	Putative family 18 (class V) chitinase;secreted protein	-1.87364	0.0011478	16	62.8
AFUA_1G05320	Has domain(s) with predicted electron carrier activity, protein disulfide oxidoreductase activity and role in cell redox homeostasis, glycerol ether metabolic process	-1.88116	3.70826e-05	16	36.2
AFUA_8G02130	Putative beta(1-3)glucanosyltransferase, belongs to the 7-member GEL family	-1.88313	0.00193868	8	17.7
AFUA_3G11780	Has domain(s) with predicted N-acetyltransferase activity, hydrolase activity, hydrolyzing O-glycosyl compounds activity and role in carbohydrate metabolic process	-1.89443	0.000143939	24	45.6
AFUA_4G11070	Putative nucleoporin	-1.91111	0.000358944	19	13.4
AFUA_3G10920	Telomere and ribosome associated protein	-1.9137	0.00167825	17	46.5
AFUA_5G08550	Has domain(s) with predicted Rho guanyl-nucleotide exchange factor activity, role in intracellular signal transduction, regulation of Rho protein signal transduction	-1.92754	0.0453693	9	13.7
AFUA_1G02070	Cytochrome C1	-1.93275	0.0153338	10	49.2
AFUA_2G13300	Has domain(s) with predicted hydrolase activity, acting on carbon-nitrogen (but not peptide) bonds, in cyclic amides activity, role in histidine catabolic process to glutamate and formamide	-1.93822	0.000196885	38	76.4
AFUA_1G06700	Predicted metacaspase, an aspartate-specific cysteine protease involved in apoptosis;mutants show growth defects under conditions of ER stress	-1.94126	0.00392899	11	40.9
AFUA_5G02350	Putative carbon-nitrogen family hydrolase;transcript up-regulated in conidia exposed to neutrophils	-1.94575	0.000634344	11	57
AFUA_5G07470	Ortholog(s) have 2,4-dienoyl-CoA reductase (NADPH) activity, role in ascospore formation, fatty acid catabolic process and peroxisomal matrix localization	-1.95353	0.00314572	12	55.7
AFUA_2G08550	Parvulin-like peptidyl-prolyl cis-trans isomerase;conidia-enriched protein;hypoxia repressed	-1.95795	0.00024886	12	80.6
AFUA_8G04340	Putative cystathionine gamma-lyase;transcript induced by exposure to human airway epithelial cells	-1.98101	0.000812989	11	53.2
AFUA_1G04760	Ortholog of A. nidulans FGSC A4 : AN0427, A. niger ATCC 1015 : 206184-mRNA, N. fischeri NRRL 181 : NFIA_020000, Aspergillus flavus NRRL 3357 : AFL2T_02155 and A. clavatus NRRL 1 : ACLA_029920	-1.98638	0.0010266	14	52
AFUA_3G06190	Cytochrome c oxidase subunit Via;hypoxia induced protein	-1.99727	0.00465071	3	24.3
AFUA_5G07410	Has domain(s) with predicted catalytic activity and role in metabolic process	-2.00259	2.43182e-05	22	58.2
AFUA_4G08250	Has domain(s) with predicted catalytic activity and role in metabolic process	-2.00493	0.000487353	17	32.8
AFUA_2G15850	Phytanoyl-CoA dioxygenase family protein;immunoreactive	-2.00761	2.8784e-05	3	10.2
AFUA_2G04740	Has domain(s) with predicted metal ion binding activity and role in intracellular protein transport	-2.01324	0.000807481	8	16.5
AFUA_6G13900	Ortholog of A. nidulans FGSC A4 : AN5376, A. niger CBS 513.88 : An08g08300, A. oryzae RIB40 : AO090038000051 and A. niger ATCC 1015 : 179656-mRNA, 47390-mRNA	-2.0299	0.000996351	9	36
AFUA_7G00700	Has domain(s) with predicted oxidoreductase activity and role in oxidation-reduction process	-2.03115	0.00120407	16	61.5
AFUA_2G02920	Ortholog of A. oryzae RIB40 : AO090026000640, A. niger ATCC 1015 : 180211-mRNA, N. fischeri NRRL 181 : NFIA_035280, Aspergillus flavus NRRL 3357 : AFL2T_06662 and A. clavatus NRRL 1 : ACLA_091910	-2.04586	0.00010804	8	56.4
AFUA_7G04990	Has domain(s) with predicted hydrolase activity and role in dUTP metabolic process	-2.04957	0.0144989	4	52
AFUA_6G13590	3-isopropylmalate dehydrogenase;transcript up-regulated in conidia exposed to neutrophils	-2.0532	0.00199183	14	48.9
AFUA_5G04210	Putative ubiquinol-cytochrome C reductase complex core protein 2;hypoxia induced protein	-2.07248	0.000397167	18	65.4
AFUA_1G16523	Ortholog(s) have structural constituent of ribosome activity and cytosolic small ribosomal subunit localization	-2.08445	0.0055084	3	30.1
AFUA_6G13440	Has domain(s) with predicted sulfuric ester hydrolase activity and role in metabolic process	-2.11366	0.0143779	10	32.8
AFUA_6G13280	Has domain(s) with predicted sterol binding activity	-2.12563	0.00614444	5	32.3
AFUA_4G06380	Putative sterol carrier protein;transcript up-regulated in conidia exposed to neutrophils	-2.12628	0.000484394	25	80.1
AFUA_2G13710	NADH-ubiquinone oxidoreductase 49 kDa subunit	-2.16496	0.0022099	10	29.6
AFUA_4G07190	Ornathine carbamoyltransferase, enzyme of the arginine biosynthesis pathway;hypoxia induced protein	-2.17057	3.58344e-05	19	77.1
AFUA_3G09150	Has domain(s) with predicted nucleotide binding, oxidoreductase activity and role in oxidation-reduction process	-2.17123	0.000692305	10	59.2
AFUA_4G13510	Putative isocitrate lyase with a predicted role in the glyoxylate cycle;conidia-enriched protein;transcript up-regulated in conidia exposed to neutrophils	-2.17312	0.0120191	37	84.8
AFUA_4G13580	Gamma-glutamyltranspeptidase;SrbA-regulated during hypoxia	-2.19201	0.000730206	23	51
AFUA_2G09140	Ortholog of A. niger CBS 513.88 : An12g04790, A. niger ATCC 1015 : 42387-mRNA, A. clavatus NRRL 1 : ACLA_080950, A. fumigatus A1163 : AFUB_025020 and Aspergillus aculeatus ATCC16872 : Aacu16872_0	-2.19443	4.71279e-05	7	49.4
AFUA_5G14880	Ortholog(s) have mitochondrion localization	-2.20467	3.52124e-05	28	75.2
AFUA_4G06950	Putative endoplasmic reticulum (ER) type II integral membrane protein with a predicted role in protein transport;transcript upregulated in response to amphotericin B	-2.2098	0.00216871	10	50.6
AFUA_7G05015	Putative uncharacterised protein	-2.21044	0.00149917	1	10.9
AFUA_5G02130	Putative alpha-galactosidase	-2.21326	0.000468863	11	46
AFUA_2G16010	Prolyl-tRNA synthetase	-2.21491	0.00126022	34	60.8
AFUA_6G03060	Putative major facilitator superfamily (MFS) monosaccharide transporter;transcript up-regulated in conidia exposed to neutrophils	-2.2302	0.00403435	6	16.8
AFUA_2G03630	Ortholog of A. nidulans FGSC A4 : AN9462, A. niger CBS 513.88 : An07g08200, A. niger ATCC 1015 : 39731-mRNA, Aspergillus carbonarius ITEM 5010 : Acar5010_207398 and N. fischeri NRRL 181 : NFIA_03	-2.23463	0.000574905	9	84.2
AFUA_6G08810	Has domain(s) with predicted NADH dehydrogenase (ubiquinone) activity and role in oxidation-reduction process	-2.24064	0.011527	6	24.3
AFUA_5G08940	Ortholog(s) have methylcrotonoyl-CoA carboxylase activity and role in leucine catabolic process	-2.2469	0.00019594	19	49.7
AFUA_3G07670	Has domain(s) with predicted DNA binding, translation elongation factor activity, zinc ion binding activity	-2.25958	0.00316649	9	33.6
AFUA_2G10240	Has domain(s) with predicted nucleotide binding, oxidoreductase activity and role in oxidation-reduction process	-2.26329	0.016915	16	56.3
AFUA_2G09810	Has domain(s) with predicted catalytic activity and role in cellular amino acid catabolic process	-2.27627	2.65946e-05	20	58.9
AFUA_5G09530	Protein of unknown function, phoB-regulated	-2.31747	0.000429476	7	52.2
AFUA_2G10160	Has domain(s) with predicted catalytic activity and role in metabolic process	-2.32278	0.000227094	19	53.9
AFUA_5G09980	Has domain(s) with predicted acyl-CoA dehydrogenase activity and role in oxidation-reduction process	-2.33439	0.00113371	13	29.2
AFUA_3G08770	Mitochondrial NADH:ubiquinone oxidoreductase subunit involved in oxidative phosphorylation;induced by exposure to artemisinin	-2.33692	0.0167242	2	14.2
AFUA_3G01950	Ortholog(s) have intracellular localization	-2.33926	8.1076e-05	20	76
AFUA_1G05980	Putative AMP-binding domain protein;transcript up-regulated in conidia exposed to neutrophils	-2.36525	0.010693	12	38.4
AFUA_2G02910	Has domain(s) with predicted catechol 1,2-dioxygenase activity, ferric iron binding activity and role in catechol-containing compound metabolic process, oxidation-reduction process	-2.38437	3.51987e-05	18	78
AFUA_2G15290	Conidia-enriched protein of unknown function;transcript downregulated in response to voriconazole;hypoxia repressed protein	-2.39381	0.000816856	11	88.2
AFUA_6G07090	Putative maleylacetate reductase;transcript up-regulated in conidia exposed to neutrophils	-2.39394	0.000124124	8	46.2
AFUA_5G12690	Has domain(s) with predicted ATP binding, glycerone kinase activity and role in glycerol metabolic process	-2.42031	0.000557013	32	82.1
AFUA_2G02580	Has domain(s) with predicted hydrolase activity and role in metabolic process	-2.42605	0.00163012	12	39.9
AFUA_1G15610	Putative zinc-binding dehydrogenase family oxidoreductase;conidia-enriched protein	-2.42683	0.000457344	11	61.3
AFUA_6G10120	Ortholog(s) have cytoplasm, nucleus localization	-2.42971	0.00463469	15	71.5
AFUA_2G11340	Ortholog(s) have role in intracellular sterol transport and fungal-type vacuole lumen localization	-2.43074	6.89431e-05	14	51.2
AFUA_2G10920	Putative enoyl-CoA hydratase/isomerase family protein with a predicted role in beta oxidation of fatty acids;transcript up-regulated in conidia exposed to neutrophils	-2.43464	0.000189769	20	74.8
AFUA_1G07630	Has domain(s) with predicted nucleic acid binding, zinc ion binding activity	-2.44469	0.00814418	4	29.5
AFUA_3G01490	Putative alcohol dehydrogenase	-2.45638	6.07448e-05	15	66
AFUA_6G04700	Putative imidazoleglycerol-phosphate dehydratase;no human homolog	-2.47434	0.000253895	12	80.3
AFUA_4G13760	Ortholog of A. nidulans FGSC A4 : AN7961, A. oryzae RIB40 : AO090010000492, N. fischeri NRRL 181 : NFIA_102620, Aspergillus flavus NRRL 3357 : AFL2T_07374, AFL2T_11654 and A. clavatus NRRL 1 : AC	-2.47572	0.000472832	7	62.1
AFUA_2G10220	Putative glycerol dehydrogenase;transcript induced by exposure to human airway epithelial cells	-2.49398	8.66995e-05	25	79.6
AFUA_5G08830	Putative woronin body protein;hypoxia repressed protein	-2.54657	0.000873623	15	33.5
AFUA_5G10850	Ortholog of A. nidulans FGSC A4 : AN10029, N. fischeri NRRL 181 : NFIA_076380, A. clavatus NRRL 1 : ACLA_013680, A. fumigatus A1163 : AFUB_058450 and Aspergillus aculeatus ATCC16872 : Aacu16872_0	-2.60418	0.0159045	2	1.4
AFUA_3G11900	Ortholog(s) have alcohol dehydrogenase (NADP+) activity, hydroxymethylfurfural reductase (NADH) activity, hydroxymethylfurfural reductase (NADPH) activity and role in alcohol metabolic process	-2.60583	4.45258e-05	18	66.9
AFUA_2G12630	Allergen Asp f 13;putative alkaline serine protease;higher expression in biofilm vs planktonic cells;transcript induced by growth on hydrogen peroxide	-2.60627	0.00123088	6	79.6
AFUA_7G02400	Has domain(s) with predicted nucleotide binding, oxidoreductase activity, transferase activity, transferring acyl groups other than amino-acyl groups, zinc ion binding activity	-2.62011	0.00263078	13	48.4
AFUA_6G06560	Ortholog of A. nidulans FGSC A4 : AN10715, A. niger CBS 513.88 : An03g03300, A. oryzae RIB40 : AO090003000028, A. niger ATCC 1015 : 57126-mRNA and Aspergillus carbonarius ITEM 5010 : Acar5010_045444	-2.62295	0.00198378	7	19.1
AFUA_7G04370	Ortholog of Aspergillus flavus NRRL 3357 : AFL2T_00145 and A. fumigatus A1163 : AFUB_089910	-2.64543	0.00296328	5	34.6
AFUA_4G11390	Ubiquinol-cytochrome c reductase complex 17 kd protein with a predicted role in oxidative phosphorylation	-2.65611	0.020575	2	15.2
AFUB_044330	Putative uncharacterised protein	-2.67163	0.000379384	6	73.3
AFUA_3G00280	Has domain(s) with predicted hydrolase activity	-2.67174	0.000197623	11	41.7
AFUA_4G09400	Putative protease	-2.68886	0.000278054	15	32.3
AFUA_6G03025	Ortholog of A. nidulans FGSC A4 : AN1656, N. fischeri NRRL 181 : NFIA_049360 and Aspergillus carbonarius ITEM 5010 : Acar5010_002601	-2.69304	0.000398924	8	55.4
AFUA_5G08910	Putative 3-methylcrotonyl-CoA carboxylase subunit alpha;transcript up-regulated in conidia exposed to neutrophils	-2.69826	0.000104253	27	56.2
[truncated: 131 more rows]

[truncated: 2 more sheets: Table S14, Table S15]
